# Supplementary material for: Ethyl 2-diethyl­amino-4-oxo-3,5-diphenyl-4,5-dihydro-3H-pyrrolo­[3,2-d]pyrimidine-7-carboxyl­ate
Source: Acta Crystallogr Sect E Struct Rep Online. 2011 Dec 14;68(Pt 1):o118. doi: 10.1107/S1600536811052883 (PMC3254465; doi:10.1107/S1600536811052883)
Supplement: Supplementary file 1 [file e-68-0o118-sup1.cif]

##############################################################################
#                                                                            #
# This CIF contains the data in a paper accepted for publication in          #
# Acta Crystallographica Section E. It conforms to the requirements of       #
# Notes for Authors for Acta Crystallographica Section E, and has been       #
# peer reviewed under the auspices of the IUCr Commission on Journals.       #
#                                                                            #
# Full details of the Crystallographic Information File format               #
# are given in the paper "The Crystallographic Information File (CIF):       #
# a New Standard Archive File for Crystallography" by S. R. Hall, F. H.      #
# Allen and I. D. Brown [Acta Cryst. (1991), A47, 655-685].                  #
#                                                                            #
# The current version of the core CIF dictionary is obtainable from          #
# ftp://ftp.iucr.org/pub/cif_core.dic.                                       #
#                                                                            #
# Software is freely available for graphical display of the structure(s)     #
# in this CIF. For information consult the CIF software page                 #
# http://www.iucr.org/resources/cif/software.                                #
#                                                                            #
# This file may be used for bona fide research purposes within the           #
# scientific community so long as proper attribution is given to the journal # 
# article from which it was obtained.                                        #
#                                                                            #
##############################################################################
data_I
_audit_creation_method     SHELXL-97
_chemical_name_systematic
;
Ethyl 2-diethylamino-4-oxo-3,5-diphenyl-4,5-dihydro-3<i>H</i>-
pyrrolo[3,2-<i>d</i>]pyrimidine-7-carboxylate
;
_chemical_name_common     ?
_chemical_formula_moiety     'C25 H26 N4 O3'
_chemical_formula_sum     'C25 H26 N4 O3'
_chemical_formula_iupac     'C25 H26 N4 O3'
_chemical_formula_weight     430.50
_chemical_melting_point     ?
_symmetry_cell_setting     monoclinic
_symmetry_space_group_name_H-M     'C c'
_symmetry_space_group_name_Hall     'C -2yc'
loop_
    _symmetry_equiv_pos_as_xyz
    'x, y, z'
    'x, -y, z+1/2'
    'x+1/2, y+1/2, z'
    'x+1/2, -y+1/2, z+1/2'
_cell_length_a     19.481(2)
_cell_length_b     12.0745(13)
_cell_length_c     10.4393(11)
_cell_angle_alpha     90.00
_cell_angle_beta     115.006(2)
_cell_angle_gamma     90.00
_cell_volume     2225.4(4)
_cell_formula_units_Z     4
_cell_measurement_reflns_used     2386
_cell_measurement_theta_min     2.31
_cell_measurement_theta_max     23.37
_cell_measurement_temperature     298(2)
_exptl_crystal_description     block
_exptl_crystal_colour     colourless
_exptl_crystal_size_max     0.20
_exptl_crystal_size_mid     0.10
_exptl_crystal_size_min     0.10
_exptl_crystal_density_diffrn     1.285
_exptl_crystal_density_meas     ?
_exptl_crystal_density_method     'not measured'
_exptl_crystal_F_000     912
_exptl_absorpt_coefficient_mu     0.086
_exptl_absorpt_correction_type     multi-scan
_exptl_absorpt_process_details     '(SADABS; Bruker, 2002)'
_exptl_absorpt_correction_T_min     0.9730
_exptl_absorpt_correction_T_max     0.9914
_exptl_special_details     ?
_diffrn_ambient_temperature     298(2)
_diffrn_radiation_type     MoK\a
_diffrn_radiation_wavelength     0.71073
_diffrn_radiation_source     'fine-focus sealed tube'
_diffrn_radiation_monochromator     graphite
_diffrn_measurement_device_type     'Bruker SMART 4K CCD area-detector'
_diffrn_measurement_method     '\f and \w scans'
_diffrn_detector_area_resol_mean     ?
_diffrn_reflns_number     7050
_diffrn_reflns_av_R_equivalents     0.0504
_diffrn_reflns_av_sigmaI/netI     0.0425
_diffrn_reflns_theta_min     2.04
_diffrn_reflns_theta_max     26.00
_diffrn_reflns_theta_full     26.00
_diffrn_measured_fraction_theta_max     0.999
_diffrn_measured_fraction_theta_full     0.999
_diffrn_reflns_limit_h_min     -24
_diffrn_reflns_limit_h_max     24
_diffrn_reflns_limit_k_min     -14
_diffrn_reflns_limit_k_max     14
_diffrn_reflns_limit_l_min     -10
_diffrn_reflns_limit_l_max     12
_diffrn_standards_number     ?
_diffrn_standards_interval_count     ?
_diffrn_standards_interval_time     ?
_diffrn_standards_decay_%     ?
_refine_special_details
;
Refinement of <i>F</i>^2^ against ALL reflections. The weighted <i>R</i>-factor
<i>wR</i> and goodness of fit <i>S</i> are based on <i>F</i>^2^, conventional
<i>R</i>-factors <i>R</i> are based on <i>F</i>, with <i>F</i> set to zero for
negative <i>F</i>^2^. The threshold expression of <i>F</i>^2^ >
\s(<i>F</i>^2^) is used only for calculating <i>R</i>-factors(gt) <i>etc</i>.
and is not relevant to the choice of reflections for refinement.
<i>R</i>-factors based on <i>F</i>^2^ are statistically about twice as large
as those based on <i>F</i>, and <i>R</i>- factors based on ALL data will be
even larger.
;
_reflns_number_total     2192
_reflns_number_gt     1846
_reflns_threshold_expression     I>2sigma(I)
_refine_ls_structure_factor_coef     Fsqd
_refine_ls_matrix_type     full
_refine_ls_R_factor_all     0.0542
_refine_ls_R_factor_gt     0.0457
_refine_ls_wR_factor_gt     0.0995
_refine_ls_wR_factor_ref     0.1044
_refine_ls_goodness_of_fit_ref     1.004
_refine_ls_restrained_S_all     1.088
_refine_ls_number_reflns     2192
_refine_ls_number_parameters     332
_refine_ls_number_restraints     12
_refine_ls_hydrogen_treatment     constr
_refine_ls_weighting_scheme     calc
_refine_ls_weighting_details
         'calc w=1/[\s^2^(Fo^2^)+(0.0630P)^2^+0.0000P] where P=(Fo^2^+2Fc^2^)/3'
_atom_sites_solution_hydrogens     geom
_atom_sites_solution_primary     direct
_atom_sites_solution_secondary     difmap
_refine_ls_shift/su_max     0.000
_refine_ls_shift/su_mean     0.000
_refine_diff_density_max     0.152
_refine_diff_density_min     -0.191
_refine_ls_extinction_method     none
_refine_ls_extinction_coef     ?
_refine_ls_abs_structure_details     no
_refine_ls_abs_structure_Flack     ?
loop_
    _atom_type_symbol
    _atom_type_description
    _atom_type_scat_dispersion_real
    _atom_type_scat_dispersion_imag
    _atom_type_scat_source
    'C' 'C' 0.0033 0.0000
                         'International Tables Vol C Tables 4.2.6.8 and 6.1.1.4'
    'H' 'H' 0.0000 0.0000
                         'International Tables Vol C Tables 4.2.6.8 and 6.1.1.4'
    'N' 'N' 0.0061 0.0000
                         'International Tables Vol C Tables 4.2.6.8 and 6.1.1.4'
    'O' 'O' 0.0106 0.0000
                         'International Tables Vol C Tables 4.2.6.8 and 6.1.1.4'
_computing_data_collection     'SMART (Bruker, 2002)'
_computing_cell_refinement     'SAINT (Bruker, 2002)'
_computing_data_reduction     'SAINT (Bruker, 2002)'
_computing_structure_solution     'SHELXS97 (Sheldrick, 2008)'
_computing_structure_refinement     'SHELXL97 (Sheldrick, 2008)'
_computing_molecular_graphics     'PLATON (Spek, 2009)'
_computing_publication_material     'SHELXTL (Sheldrick, 2008)'
loop_
    _atom_site_type_symbol
    _atom_site_label
    _atom_site_fract_x
    _atom_site_fract_y
    _atom_site_fract_z
    _atom_site_U_iso_or_equiv
    _atom_site_adp_type
    _atom_site_calc_flag
    _atom_site_refinement_flags
    _atom_site_occupancy
    _atom_site_symmetry_multiplicity
    _atom_site_disorder_assembly
    _atom_site_disorder_group
    C C1 0.35411(19) 0.5896(2) 0.3254(4) 0.0403(7) Uani d . 1 1 . .
    C C2 0.3739(3) 0.6278(3) 0.4599(4) 0.0603(10) Uani d . 1 1 . .
    H H2 0.3554 0.5935 0.5188 0.072 Uiso calc R 1 1 . .
    C C3 0.4218(3) 0.7183(4) 0.5069(5) 0.0839(15) Uani d . 1 1 . .
    H H3 0.4357 0.7452 0.5980 0.101 Uiso calc R 1 1 . .
    C C4 0.4489(3) 0.7682(3) 0.4199(7) 0.0839(15) Uani d . 1 1 . .
    H H4 0.4802 0.8300 0.4513 0.101 Uiso calc R 1 1 . .
    C C5 0.4306(2) 0.7280(3) 0.2885(6) 0.0697(13) Uani d . 1 1 . .
    H H5 0.4500 0.7615 0.2306 0.084 Uiso calc R 1 1 . .
    C C6 0.3834(2) 0.6381(3) 0.2401(4) 0.0489(8) Uani d . 1 1 . .
    H H6 0.3713 0.6102 0.1501 0.059 Uiso calc R 1 1 . .
    C C7 0.33929(19) 0.3910(3) 0.3331(3) 0.0401(8) Uani d . 1 1 . .
    C C8 0.23552(19) 0.5019(3) 0.1557(4) 0.0481(8) Uani d . 1 1 A .
    C C9 0.29509(19) 0.3005(2) 0.2527(3) 0.0398(7) Uani d . 1 1 . .
    C C10 0.22868(18) 0.3156(3) 0.1325(3) 0.0415(7) Uani d . 1 1 . .
    C C11 0.1974(3) 0.6797(3) 0.2194(6) 0.0808(14) Uani d . 1 1 A .
    H H11A 0.2229 0.6464 0.3122 0.097 Uiso calc R 1 1 . .
    H H11B 0.1438 0.6830 0.1972 0.097 Uiso calc R 1 1 . .
    C C12 0.2268(3) 0.7972(3) 0.2256(6) 0.0738(12) Uani d . 1 1 . .
    H H12A 0.2789 0.7949 0.2407 0.111 Uiso calc R 1 1 . .
    H H12B 0.2225 0.8365 0.3019 0.111 Uiso calc R 1 1 . .
    H H12C 0.1974 0.8343 0.1381 0.111 Uiso calc R 1 1 . .
    C C13 0.1572(6) 0.6089(8) -0.0445(10) 0.063(3) Uani d PD 0.53 1 A 1
    H H13A 0.1804 0.5621 -0.0907 0.075 Uiso calc PR 0.53 1 A 1
    H H13B 0.1085 0.5767 -0.0613 0.075 Uiso calc PR 0.53 1 A 1
    C C14 0.1442(5) 0.7208(7) -0.1108(8) 0.071(2) Uani d PD 0.53 1 A 1
    H H14A 0.1194 0.7671 -0.0686 0.107 Uiso calc PR 0.53 1 A 1
    H H14B 0.1130 0.7143 -0.2103 0.107 Uiso calc PR 0.53 1 A 1
    H H14C 0.1920 0.7532 -0.0962 0.107 Uiso calc PR 0.53 1 A 1
    C C13' 0.1387(5) 0.6277(11) -0.0102(11) 0.060(4) Uani d PD 0.47 1 A 2
    H H13C 0.1144 0.6960 -0.0032 0.072 Uiso calc PR 0.47 1 A 2
    H H13D 0.1033 0.5668 -0.0282 0.072 Uiso calc PR 0.47 1 A 2
    C C14' 0.1678(6) 0.6352(11) -0.1238(9) 0.080(3) Uani d PD 0.47 1 A 2
    H H14D 0.2101 0.6851 -0.0936 0.120 Uiso calc PR 0.47 1 A 2
    H H14E 0.1283 0.6622 -0.2098 0.120 Uiso calc PR 0.47 1 A 2
    H H14F 0.1835 0.5632 -0.1398 0.120 Uiso calc PR 0.47 1 A 2
    C C15 0.19836(18) 0.2084(3) 0.0816(4) 0.0438(8) Uani d . 1 1 . .
    C C16 0.2478(2) 0.1342(3) 0.1758(4) 0.0460(8) Uani d . 1 1 . .
    H H16 0.2418 0.0577 0.1696 0.055 Uiso calc R 1 1 . .
    C C17 0.1284(2) 0.1791(3) -0.0417(4) 0.0497(8) Uani d . 1 1 B .
    C C18 0.0502(6) 0.0198(12) -0.1557(11) 0.066(4) Uani d PD 0.63 1 B 1
    H H18A 0.0079 0.0694 -0.1744 0.079 Uiso calc PR 0.63 1 B 1
    H H18B 0.0403 -0.0499 -0.1203 0.079 Uiso calc PR 0.63 1 B 1
    C C19 0.0625(5) 0.0017(8) -0.2874(9) 0.069(2) Uani d PD 0.63 1 B 1
    H H19A 0.0705 0.0718 -0.3224 0.103 Uiso calc PR 0.63 1 B 1
    H H19B 0.0187 -0.0336 -0.3581 0.103 Uiso calc PR 0.63 1 B 1
    H H19C 0.1061 -0.0445 -0.2656 0.103 Uiso calc PR 0.63 1 B 1
    C C18' 0.0571(10) 0.0377(18) -0.1873(18) 0.066(7) Uani d PD 0.37 1 B 2
    H H18C 0.0465 0.0971 -0.2556 0.079 Uiso calc PR 0.37 1 B 2
    H H18D 0.0122 0.0258 -0.1708 0.079 Uiso calc PR 0.37 1 B 2
    C C19' 0.0759(11) -0.0666(16) -0.245(2) 0.097(5) Uani d PD 0.37 1 B 2
    H H19D 0.1168 -0.0523 -0.2708 0.146 Uiso calc PR 0.37 1 B 2
    H H19E 0.0322 -0.0906 -0.3266 0.146 Uiso calc PR 0.37 1 B 2
    H H19F 0.0906 -0.1234 -0.1739 0.146 Uiso calc PR 0.37 1 B 2
    C C20 0.3654(2) 0.1325(2) 0.3965(3) 0.0411(7) Uani d . 1 1 . .
    C C21 0.3453(2) 0.0630(3) 0.4797(4) 0.0541(9) Uani d . 1 1 . .
    H H21 0.2946 0.0540 0.4616 0.065 Uiso calc R 1 1 . .
    C C22 0.4006(3) 0.0071(3) 0.5897(5) 0.0684(12) Uani d . 1 1 . .
    H H22 0.3872 -0.0402 0.6457 0.082 Uiso calc R 1 1 . .
    C C23 0.4755(3) 0.0207(3) 0.6173(4) 0.0635(11) Uani d . 1 1 . .
    H H23 0.5129 -0.0167 0.6924 0.076 Uiso calc R 1 1 . .
    C C24 0.4952(2) 0.0900(3) 0.5332(4) 0.0558(9) Uani d . 1 1 . .
    H H24 0.5459 0.0984 0.5508 0.067 Uiso calc R 1 1 . .
    C C25 0.4401(2) 0.1468(3) 0.4232(4) 0.0477(8) Uani d . 1 1 . .
    H H25 0.4535 0.1945 0.3676 0.057 Uiso calc R 1 1 . .
    N N1 0.30567(16) 0.4938(2) 0.2734(3) 0.0427(6) Uani d . 1 1 . .
    N N2 0.19752(16) 0.4179(2) 0.0831(3) 0.0499(7) Uani d . 1 1 . .
    N N3 0.20773(19) 0.6083(2) 0.1163(4) 0.0717(11) Uani d D 1 1 . .
    N N4 0.30646(16) 0.18742(19) 0.2789(3) 0.0411(6) Uani d . 1 1 . .
    O O1 0.39918(14) 0.38737(18) 0.4370(3) 0.0535(6) Uani d . 1 1 . .
    O O2 0.08390(15) 0.2436(2) -0.1197(3) 0.0663(8) Uani d . 1 1 . .
    O O3 0.12107(15) 0.0691(2) -0.0540(3) 0.0713(8) Uani d D 1 1 . .
loop_
    _atom_site_aniso_label
    _atom_site_aniso_U_11
    _atom_site_aniso_U_22
    _atom_site_aniso_U_33
    _atom_site_aniso_U_12
    _atom_site_aniso_U_13
    _atom_site_aniso_U_23
    C1 0.0400(17) 0.0294(14) 0.0459(19) -0.0009(13) 0.0126(15) -0.0004(13)
    C2 0.086(3) 0.0422(18) 0.049(2) -0.0030(18) 0.024(2) -0.0038(17)
    C3 0.107(4) 0.051(2) 0.060(3) -0.002(3) 0.002(3) -0.019(2)
    C4 0.062(3) 0.046(2) 0.117(4) -0.018(2) 0.012(3) -0.015(3)
    C5 0.054(2) 0.0420(19) 0.116(4) 0.0014(18) 0.039(3) 0.015(2)
    C6 0.050(2) 0.0412(17) 0.059(2) 0.0023(15) 0.0267(18) 0.0026(15)
    C7 0.0405(19) 0.0384(16) 0.0391(19) -0.0017(13) 0.0146(17) 0.0007(13)
    C8 0.041(2) 0.0399(18) 0.054(2) -0.0010(15) 0.0115(18) 0.0056(15)
    C9 0.0412(18) 0.0346(15) 0.0420(18) -0.0043(14) 0.0159(15) -0.0034(13)
    C10 0.0368(18) 0.0405(16) 0.0429(18) -0.0054(14) 0.0126(15) -0.0032(14)
    C11 0.060(3) 0.048(2) 0.141(5) 0.0094(19) 0.048(3) 0.006(3)
    C12 0.071(3) 0.047(2) 0.096(3) 0.009(2) 0.028(2) -0.005(2)
    C13 0.034(5) 0.049(6) 0.082(9) 0.013(4) 0.001(5) 0.011(5)
    C14 0.071(6) 0.067(5) 0.067(5) 0.005(4) 0.020(5) 0.002(4)
    C13' 0.027(6) 0.044(5) 0.094(8) 0.010(4) 0.012(5) 0.005(5)
    C14' 0.076(7) 0.095(9) 0.057(7) 0.012(6) 0.017(6) 0.010(6)
    C15 0.0385(19) 0.0446(18) 0.0441(19) -0.0059(14) 0.0136(15) -0.0065(15)
    C16 0.0461(19) 0.0362(16) 0.053(2) -0.0108(15) 0.0184(16) -0.0120(15)
    C17 0.037(2) 0.055(2) 0.054(2) -0.0072(17) 0.0166(17) -0.0114(18)
    C18 0.050(5) 0.067(6) 0.071(6) -0.028(4) 0.018(5) -0.018(5)
    C19 0.050(4) 0.074(5) 0.062(5) -0.006(4) 0.004(4) -0.008(4)
    C18' 0.050(9) 0.067(11) 0.071(12) -0.028(8) 0.018(9) -0.018(9)
    C19' 0.091(12) 0.102(13) 0.085(12) -0.015(11) 0.024(10) -0.028(10)
    C20 0.0461(19) 0.0305(15) 0.0409(18) -0.0023(14) 0.0129(15) -0.0044(13)
    C21 0.055(2) 0.0455(18) 0.063(2) -0.0034(17) 0.0259(19) 0.0050(18)
    C22 0.081(3) 0.053(2) 0.069(3) -0.001(2) 0.029(2) 0.017(2)
    C23 0.066(3) 0.047(2) 0.057(2) 0.0078(18) 0.007(2) 0.0025(18)
    C24 0.044(2) 0.051(2) 0.061(2) 0.0010(16) 0.0110(18) -0.0144(18)
    C25 0.047(2) 0.0423(17) 0.049(2) -0.0041(15) 0.0159(17) -0.0048(15)
    N1 0.0402(15) 0.0330(13) 0.0479(16) -0.0051(12) 0.0118(13) -0.0016(12)
    N2 0.0387(16) 0.0438(16) 0.0527(17) -0.0048(12) 0.0054(14) 0.0019(13)
    N3 0.049(2) 0.0425(17) 0.089(3) 0.0028(14) -0.0042(19) 0.0060(17)
    N4 0.0415(15) 0.0316(12) 0.0454(15) -0.0047(12) 0.0139(13) -0.0031(12)
    O1 0.0523(15) 0.0408(12) 0.0467(14) -0.0044(11) 0.0007(13) -0.0021(10)
    O2 0.0453(15) 0.0629(16) 0.0679(18) 0.0027(13) 0.0018(14) -0.0078(13)
    O3 0.0526(17) 0.0558(15) 0.0760(19) -0.0153(13) -0.0016(14) -0.0192(15)
_geom_special_details
;
All e.s.d.'s (except the e.s.d. in the dihedral angle between two l.s. planes)
are estimated using the full covariance matrix. The cell e.s.d.'s are taken
into account individually in the estimation of e.s.d.'s in distances, angles
and torsion angles; correlations between e.s.d.'s in cell parameters are only
used when they are defined by crystal symmetry. An approximate (isotropic)
treatment of cell e.s.d.'s is used for estimating e.s.d.'s involving l.s.
planes.
;
loop_
    _geom_bond_atom_site_label_1
    _geom_bond_atom_site_label_2
    _geom_bond_site_symmetry_2
    _geom_bond_distance
    _geom_bond_publ_flag
    C1 C2 . 1.370(5) ?
    C1 C6 . 1.375(5) ?
    C1 N1 . 1.446(4) ?
    C2 C3 . 1.386(6) ?
    C2 H2 . 0.9300 ?
    C3 C4 . 1.369(8) ?
    C3 H3 . 0.9300 ?
    C4 C5 . 1.353(7) ?
    C4 H4 . 0.9300 ?
    C5 C6 . 1.374(5) ?
    C5 H5 . 0.9300 ?
    C6 H6 . 0.9300 ?
    C7 O1 . 1.212(4) ?
    C7 N1 . 1.419(4) ?
    C7 C9 . 1.424(4) ?
    C8 N2 . 1.295(4) ?
    C8 N3 . 1.387(4) ?
    C8 N1 . 1.402(4) ?
    C9 C10 . 1.382(5) ?
    C9 N4 . 1.392(4) ?
    C10 N2 . 1.377(4) ?
    C10 C15 . 1.429(5) ?
    C11 N3 . 1.458(6) ?
    C11 C12 . 1.521(6) ?
    C11 H11A . 0.9700 ?
    C11 H11B . 0.9700 ?
    C12 H12A . 0.9600 ?
    C12 H12B . 0.9600 ?
    C12 H12C . 0.9600 ?
    C13 C14 . 1.490(9) ?
    C13 N3 . 1.546(9) ?
    C13 H13A . 0.9700 ?
    C13 H13B . 0.9700 ?
    C14 H14A . 0.9600 ?
    C14 H14B . 0.9600 ?
    C14 H14C . 0.9600 ?
    C13' N3 . 1.451(9) ?
    C13' C14' . 1.518(10) ?
    C13' H13C . 0.9700 ?
    C13' H13D . 0.9700 ?
    C14' H14D . 0.9600 ?
    C14' H14E . 0.9600 ?
    C14' H14F . 0.9600 ?
    C15 C16 . 1.378(5) ?
    C15 C17 . 1.469(5) ?
    C16 N4 . 1.355(4) ?
    C16 H16 . 0.9300 ?
    C17 O2 . 1.194(5) ?
    C17 O3 . 1.336(4) ?
    C18 O3 . 1.466(8) ?
    C18 C19 . 1.509(10) ?
    C18 H18A . 0.9700 ?
    C18 H18B . 0.9700 ?
    C19 H19A . 0.9600 ?
    C19 H19B . 0.9600 ?
    C19 H19C . 0.9600 ?
    C18' O3 . 1.472(11) ?
    C18' C19' . 1.505(11) ?
    C18' H18C . 0.9700 ?
    C18' H18D . 0.9700 ?
    C19' H19D . 0.9600 ?
    C19' H19E . 0.9600 ?
    C19' H19F . 0.9600 ?
    C20 C25 . 1.373(5) ?
    C20 C21 . 1.378(5) ?
    C20 N4 . 1.440(4) ?
    C21 C22 . 1.374(6) ?
    C21 H21 . 0.9300 ?
    C22 C23 . 1.373(6) ?
    C22 H22 . 0.9300 ?
    C23 C24 . 1.378(6) ?
    C23 H23 . 0.9300 ?
    C24 C25 . 1.378(5) ?
    C24 H24 . 0.9300 ?
    C25 H25 . 0.9300 ?
loop_
    _geom_angle_atom_site_label_1
    _geom_angle_atom_site_label_2
    _geom_angle_atom_site_label_3
    _geom_angle_site_symmetry_1
    _geom_angle_site_symmetry_3
    _geom_angle
    _geom_angle_publ_flag
    C2 C1 C6 . . 120.5(3) ?
    C2 C1 N1 . . 120.7(3) ?
    C6 C1 N1 . . 118.7(3) ?
    C1 C2 C3 . . 118.9(4) ?
    C1 C2 H2 . . 120.5 ?
    C3 C2 H2 . . 120.5 ?
    C4 C3 C2 . . 120.3(4) ?
    C4 C3 H3 . . 119.9 ?
    C2 C3 H3 . . 119.9 ?
    C5 C4 C3 . . 120.3(4) ?
    C5 C4 H4 . . 119.9 ?
    C3 C4 H4 . . 119.9 ?
    C4 C5 C6 . . 120.4(4) ?
    C4 C5 H5 . . 119.8 ?
    C6 C5 H5 . . 119.8 ?
    C5 C6 C1 . . 119.6(4) ?
    C5 C6 H6 . . 120.2 ?
    C1 C6 H6 . . 120.2 ?
    O1 C7 N1 . . 121.0(3) ?
    O1 C7 C9 . . 127.8(3) ?
    N1 C7 C9 . . 111.1(3) ?
    N2 C8 N3 . . 119.8(3) ?
    N2 C8 N1 . . 124.2(3) ?
    N3 C8 N1 . . 116.0(3) ?
    C10 C9 N4 . . 108.5(3) ?
    C10 C9 C7 . . 122.3(3) ?
    N4 C9 C7 . . 129.1(3) ?
    N2 C10 C9 . . 123.6(3) ?
    N2 C10 C15 . . 128.8(3) ?
    C9 C10 C15 . . 107.4(3) ?
    N3 C11 C12 . . 114.6(4) ?
    N3 C11 H11A . . 108.6 ?
    C12 C11 H11A . . 108.6 ?
    N3 C11 H11B . . 108.6 ?
    C12 C11 H11B . . 108.6 ?
    H11A C11 H11B . . 107.6 ?
    C11 C12 H12A . . 109.5 ?
    C11 C12 H12B . . 109.5 ?
    H12A C12 H12B . . 109.5 ?
    C11 C12 H12C . . 109.5 ?
    H12A C12 H12C . . 109.5 ?
    H12B C12 H12C . . 109.5 ?
    C14 C13 N3 . . 114.5(7) ?
    C14 C13 H13A . . 108.6 ?
    N3 C13 H13A . . 108.6 ?
    C14 C13 H13B . . 108.6 ?
    N3 C13 H13B . . 108.6 ?
    H13A C13 H13B . . 107.6 ?
    N3 C13' C14' . . 102.3(7) ?
    N3 C13' H13C . . 111.3 ?
    C14' C13' H13C . . 111.3 ?
    N3 C13' H13D . . 111.3 ?
    C14' C13' H13D . . 111.3 ?
    H13C C13' H13D . . 109.2 ?
    C13' C14' H14D . . 109.5 ?
    C13' C14' H14E . . 109.5 ?
    H14D C14' H14E . . 109.5 ?
    C13' C14' H14F . . 109.5 ?
    H14D C14' H14F . . 109.5 ?
    H14E C14' H14F . . 109.5 ?
    C16 C15 C10 . . 105.6(3) ?
    C16 C15 C17 . . 125.4(3) ?
    C10 C15 C17 . . 129.0(3) ?
    N4 C16 C15 . . 111.0(3) ?
    N4 C16 H16 . . 124.5 ?
    C15 C16 H16 . . 124.5 ?
    O2 C17 O3 . . 124.5(3) ?
    O2 C17 C15 . . 125.3(3) ?
    O3 C17 C15 . . 110.2(3) ?
    O3 C18 C19 . . 104.8(8) ?
    O3 C18 H18A . . 110.8 ?
    C19 C18 H18A . . 110.8 ?
    O3 C18 H18B . . 110.8 ?
    C19 C18 H18B . . 110.8 ?
    H18A C18 H18B . . 108.9 ?
    O3 C18' C19' . . 110.0(13) ?
    O3 C18' H18C . . 109.7 ?
    C19' C18' H18C . . 109.7 ?
    O3 C18' H18D . . 109.7 ?
    C19' C18' H18D . . 109.7 ?
    H18C C18' H18D . . 108.2 ?
    C18' C19' H19D . . 109.5 ?
    C18' C19' H19E . . 109.5 ?
    H19D C19' H19E . . 109.5 ?
    C18' C19' H19F . . 109.5 ?
    H19D C19' H19F . . 109.5 ?
    H19E C19' H19F . . 109.5 ?
    C25 C20 C21 . . 120.5(3) ?
    C25 C20 N4 . . 120.7(3) ?
    C21 C20 N4 . . 118.8(3) ?
    C22 C21 C20 . . 119.7(4) ?
    C22 C21 H21 . . 120.2 ?
    C20 C21 H21 . . 120.2 ?
    C23 C22 C21 . . 120.3(4) ?
    C23 C22 H22 . . 119.8 ?
    C21 C22 H22 . . 119.8 ?
    C22 C23 C24 . . 119.7(4) ?
    C22 C23 H23 . . 120.1 ?
    C24 C23 H23 . . 120.1 ?
    C25 C24 C23 . . 120.3(4) ?
    C25 C24 H24 . . 119.9 ?
    C23 C24 H24 . . 119.9 ?
    C20 C25 C24 . . 119.5(3) ?
    C20 C25 H25 . . 120.2 ?
    C24 C25 H25 . . 120.2 ?
    C8 N1 C7 . . 122.9(2) ?
    C8 N1 C1 . . 120.9(3) ?
    C7 N1 C1 . . 115.3(3) ?
    C8 N2 C10 . . 115.6(3) ?
    C8 N3 C13' . . 121.0(6) ?
    C8 N3 C11 . . 119.2(4) ?
    C13' N3 C11 . . 102.3(6) ?
    C8 N3 C13 . . 108.4(4) ?
    C13' N3 C13 . . 24.6(4) ?
    C11 N3 C13 . . 125.1(5) ?
    C16 N4 C9 . . 107.4(3) ?
    C16 N4 C20 . . 124.0(2) ?
    C9 N4 C20 . . 128.5(3) ?
    C17 O3 C18 . . 120.2(7) ?
    C17 O3 C18' . . 111.1(9) ?
    C18 O3 C18' . . 18.0(13) ?
loop_
    _geom_torsion_atom_site_label_1
    _geom_torsion_atom_site_label_2
    _geom_torsion_atom_site_label_3
    _geom_torsion_atom_site_label_4
    _geom_torsion_site_symmetry_1
    _geom_torsion_site_symmetry_2
    _geom_torsion_site_symmetry_3
    _geom_torsion_site_symmetry_4
    _geom_torsion
    _geom_torsion_publ_flag
    C6 C1 C2 C3 . . . . 2.1(6) ?
    N1 C1 C2 C3 . . . . 178.5(4) ?
    C1 C2 C3 C4 . . . . -0.1(7) ?
    C2 C3 C4 C5 . . . . -1.5(8) ?
    C3 C4 C5 C6 . . . . 1.2(7) ?
    C4 C5 C6 C1 . . . . 0.7(6) ?
    C2 C1 C6 C5 . . . . -2.4(5) ?
    N1 C1 C6 C5 . . . . -178.9(3) ?
    O1 C7 C9 C10 . . . . -177.6(3) ?
    N1 C7 C9 C10 . . . . 0.3(4) ?
    O1 C7 C9 N4 . . . . 5.3(6) ?
    N1 C7 C9 N4 . . . . -176.9(3) ?
    N4 C9 C10 N2 . . . . 174.7(3) ?
    C7 C9 C10 N2 . . . . -3.0(5) ?
    N4 C9 C10 C15 . . . . -0.7(3) ?
    C7 C9 C10 C15 . . . . -178.3(3) ?
    N2 C10 C15 C16 . . . . -174.1(3) ?
    C9 C10 C15 C16 . . . . 0.9(4) ?
    N2 C10 C15 C17 . . . . 4.2(6) ?
    C9 C10 C15 C17 . . . . 179.2(3) ?
    C10 C15 C16 N4 . . . . -0.9(4) ?
    C17 C15 C16 N4 . . . . -179.3(3) ?
    C16 C15 C17 O2 . . . . 176.5(4) ?
    C10 C15 C17 O2 . . . . -1.4(6) ?
    C16 C15 C17 O3 . . . . -3.0(5) ?
    C10 C15 C17 O3 . . . . 179.0(3) ?
    C25 C20 C21 C22 . . . . -0.5(5) ?
    N4 C20 C21 C22 . . . . 177.9(3) ?
    C20 C21 C22 C23 . . . . 0.4(6) ?
    C21 C22 C23 C24 . . . . -0.7(6) ?
    C22 C23 C24 C25 . . . . 1.0(6) ?
    C21 C20 C25 C24 . . . . 0.8(5) ?
    N4 C20 C25 C24 . . . . -177.5(3) ?
    C23 C24 C25 C20 . . . . -1.1(5) ?
    N2 C8 N1 C7 . . . . -5.8(5) ?
    N3 C8 N1 C7 . . . . 175.4(3) ?
    N2 C8 N1 C1 . . . . 163.1(3) ?
    N3 C8 N1 C1 . . . . -15.6(5) ?
    O1 C7 N1 C8 . . . . -178.2(3) ?
    C9 C7 N1 C8 . . . . 3.8(4) ?
    O1 C7 N1 C1 . . . . 12.3(4) ?
    C9 C7 N1 C1 . . . . -165.7(3) ?
    C2 C1 N1 C8 . . . . 119.2(4) ?
    C6 C1 N1 C8 . . . . -64.3(4) ?
    C2 C1 N1 C7 . . . . -71.1(4) ?
    C6 C1 N1 C7 . . . . 105.4(3) ?
    N3 C8 N2 C10 . . . . -178.4(3) ?
    N1 C8 N2 C10 . . . . 2.9(5) ?
    C9 C10 N2 C8 . . . . 1.3(5) ?
    C15 C10 N2 C8 . . . . 175.7(3) ?
    N2 C8 N3 C13' . . . . -3.7(8) ?
    N1 C8 N3 C13' . . . . 175.1(6) ?
    N2 C8 N3 C11 . . . . 124.5(4) ?
    N1 C8 N3 C11 . . . . -56.7(5) ?
    N2 C8 N3 C13 . . . . -27.1(7) ?
    N1 C8 N3 C13 . . . . 151.7(6) ?
    C14' C13' N3 C8 . . . . -86.6(10) ?
    C14' C13' N3 C11 . . . . 138.0(8) ?
    C14' C13' N3 C13 . . . . -21.7(15) ?
    C12 C11 N3 C8 . . . . 134.4(4) ?
    C12 C11 N3 C13' . . . . -89.2(7) ?
    C12 C11 N3 C13 . . . . -79.0(8) ?
    C14 C13 N3 C8 . . . . -160.6(8) ?
    C14 C13 N3 C13' . . . . 74.4(19) ?
    C14 C13 N3 C11 . . . . 49.9(12) ?
    C15 C16 N4 C9 . . . . 0.5(4) ?
    C15 C16 N4 C20 . . . . 176.8(3) ?
    C10 C9 N4 C16 . . . . 0.1(4) ?
    C7 C9 N4 C16 . . . . 177.6(3) ?
    C10 C9 N4 C20 . . . . -175.9(3) ?
    C7 C9 N4 C20 . . . . 1.5(6) ?
    C25 C20 N4 C16 . . . . 124.3(3) ?
    C21 C20 N4 C16 . . . . -54.1(5) ?
    C25 C20 N4 C9 . . . . -60.2(5) ?
    C21 C20 N4 C9 . . . . 121.4(4) ?
    O2 C17 O3 C18 . . . . -9.1(8) ?
    C15 C17 O3 C18 . . . . 170.5(6) ?
    O2 C17 O3 C18' . . . . 8.2(12) ?
    C15 C17 O3 C18' . . . . -172.2(11) ?
    C19 C18 O3 C17 . . . . 93.6(10) ?
    C19 C18 O3 C18' . . . . 30(3) ?
    C19' C18' O3 C17 . . . . 144.4(15) ?
    C19' C18' O3 C18 . . . . -92(4) ?
loop_
    _geom_hbond_atom_site_label_D
    _geom_hbond_atom_site_label_H
    _geom_hbond_atom_site_label_A
    _geom_hbond_site_symmetry_A
    _geom_hbond_distance_DH
    _geom_hbond_distance_HA
    _geom_hbond_distance_DA
    _geom_hbond_angle_DHA
    C6 H6 O1 2_564 0.93 2.50 3.320(5) 146.7
    C19 H19B O1 3_444 0.96 2.59 3.545(8) 174.7
    C25 H25 O2 4 0.93 2.60 3.295(5) 132.2
_iucr_refine_instructions_details
;
TITL 080624cm in Cc
CELL 0.71073  19.4807  12.0745  10.4393  90.000 115.006  90.000
ZERR   4.00   0.0020   0.0013   0.0011   0.000   0.002   0.000
LATT -7
SYMM X, -Y, 0.5+Z
SFAC C  H  N  O
UNIT 100 104 16 12
MERG 4
OMIT   0.00  52.00
L.S. 4
ACTA
BOND  $h
FMAP 2
PLAN 20
htab
EQIV $1 X, 1-Y, Z-1/2
HTAB C6 O1_$1
EQIV $2 X-1/2, Y-1/2, Z-1
HTAB C19 O1_$2
EQIV $3 X+1/2, 1/2-Y, Z+1/2
HTAB C25 O2_$3
conf
DAMP 0 0
size 0.20 0.10 0.10
DFIX 1.51 0.01 C13 C14 C13' C14' C18 C19 C18' C19'
DFIX 2.45 0.01 N3 C14 N3 C14'
DFIX 1.45 0.01 N3 C13 N3 C13' O3 C18 O3 C18'
WGHT  0.063000  0.000000
FVAR  0.193270  0.527430  0.631540
TEMP 25
C1     1   0.354112  0.589610  0.325421 11.000000  0.040020  0.029360 =
           0.045930 -0.000430  0.012610 -0.000930
C2     1   0.373862  0.627780  0.459939 11.000000  0.085760  0.042190 =
           0.048640 -0.003820  0.024170 -0.003030
AFIX 43
H2     2   0.355385  0.593527  0.518782 11.000000 -1.200000
AFIX 0
C3     1   0.421837  0.718292  0.506937 11.000000  0.106510  0.051230 =
           0.059690 -0.018550  0.001970 -0.002410
AFIX 43
H3     2   0.435659  0.745225  0.597962 11.000000 -1.200000
AFIX 0
C4     1   0.448949  0.768185  0.419903 11.000000  0.062000  0.045660 =
           0.117470 -0.015100  0.012090 -0.017560
AFIX 43
H4     2   0.480158  0.829960  0.451254 11.000000 -1.200000
AFIX 0
C5     1   0.430555  0.728050  0.288491 11.000000  0.054220  0.041990 =
           0.116100  0.015040  0.039160  0.001370
AFIX 43
H5     2   0.449966  0.761538  0.230599 11.000000 -1.200000
AFIX 0
C6     1   0.383376  0.638122  0.240060 11.000000  0.049730  0.041240 =
           0.059440  0.002600  0.026710  0.002320
AFIX 43
H6     2   0.371286  0.610193  0.150057 11.000000 -1.200000
AFIX 0
C7     1   0.339294  0.390977  0.333125 11.000000  0.040490  0.038420 =
           0.039060  0.000730  0.014580 -0.001680
C8     1   0.235522  0.501896  0.155694 11.000000  0.041080  0.039930 =
           0.054400  0.005640  0.011450 -0.000990
C9     1   0.295092  0.300493  0.252709 11.000000  0.041190  0.034570 =
           0.041960 -0.003400  0.015890 -0.004330
C10    1   0.228677  0.315567  0.132513 11.000000  0.036780  0.040450 =
           0.042900 -0.003160  0.012610 -0.005360
C11    1   0.197353  0.679697  0.219412 11.000000  0.059600  0.047590 =
           0.140990  0.006130  0.048140  0.009410
AFIX 23
H11A   2   0.222915  0.646378  0.312238 11.000000 -1.200000
H11B   2   0.143758  0.683038  0.197226 11.000000 -1.200000
AFIX 0
C12    1   0.226751  0.797176  0.225597 11.000000  0.070860  0.046910 =
           0.095930 -0.004690  0.027750  0.008560
AFIX 137
H12A   2   0.278887  0.794886  0.240728 11.000000 -1.500000
H12B   2   0.222536  0.836462  0.301903 11.000000 -1.500000
H12C   2   0.197388  0.834335  0.138065 11.000000 -1.500000
PART 1
AFIX 0
C13    1   0.157162  0.608942 -0.044464 10.530000  0.033600  0.048610 =
           0.082080  0.011280  0.001380  0.012510
AFIX 23
H13A   2   0.180387  0.562149 -0.090657 10.530000 -1.200000
H13B   2   0.108487  0.576704 -0.061252 10.530000 -1.200000
AFIX 0
C14    1   0.144249  0.720817 -0.110780 10.530000  0.070570  0.067260 =
           0.066600  0.002000  0.020450  0.004610
AFIX 137
H14A   2   0.119391  0.767104 -0.068556 10.530000 -1.500000
H14B   2   0.113030  0.714252 -0.210316 10.530000 -1.500000
H14C   2   0.192005  0.753176 -0.096194 10.530000 -1.500000
PART 2
AFIX 0
C13'   1   0.138730  0.627663 -0.010195 10.470000  0.027380  0.043540 =
           0.094370  0.004530  0.012060  0.010460
AFIX 23
H13C   2   0.114364  0.696017 -0.003243 10.470000 -1.200000
H13D   2   0.103341  0.566810 -0.028228 10.470000 -1.200000
AFIX 0
C14'   1   0.167843  0.635221 -0.123775 10.470000  0.076260  0.094520 =
           0.057470  0.010340  0.016670  0.012130
AFIX 137
H14D   2   0.210142  0.685108 -0.093564 10.470000 -1.500000
H14E   2   0.128250  0.662162 -0.209799 10.470000 -1.500000
H14F   2   0.183548  0.563173 -0.139789 10.470000 -1.500000
PART 0
AFIX 0
C15    1   0.198355  0.208382  0.081636 11.000000  0.038540  0.044640 =
           0.044080 -0.006490  0.013570 -0.005910
C16    1   0.247838  0.134173  0.175849 11.000000  0.046080  0.036210 =
           0.052950 -0.012000  0.018360 -0.010800
AFIX 43
H16    2   0.241802  0.057670  0.169576 11.000000 -1.200000
AFIX 0
C17    1   0.128394  0.179065 -0.041667 11.000000  0.037200  0.055320 =
           0.053760 -0.011400  0.016590 -0.007170
PART 1
C18    1   0.050197  0.019773 -0.155652 10.630000  0.050390  0.066840 =
           0.071190 -0.017700  0.017760 -0.027690
AFIX 23
H18A   2   0.007867  0.069389 -0.174355 10.630000 -1.200000
H18B   2   0.040296 -0.049889 -0.120320 10.630000 -1.200000
AFIX 0
C19    1   0.062511  0.001700 -0.287432 10.630000  0.050040  0.074070 =
           0.061930 -0.008270  0.004360 -0.005890
AFIX 137
H19A   2   0.070493  0.071772 -0.322435 10.630000 -1.500000
H19B   2   0.018749 -0.033646 -0.358118 10.630000 -1.500000
H19C   2   0.106125 -0.044525 -0.265586 10.630000 -1.500000
PART 2
AFIX 0
C18'   1   0.057105  0.037689 -0.187274 10.370000  0.050390  0.066840 =
           0.071190 -0.017700  0.017760 -0.027690
AFIX 23
H18C   2   0.046509  0.097056 -0.255612 10.370000 -1.200000
H18D   2   0.012245  0.025848 -0.170790 10.370000 -1.200000
AFIX 0
C19'   1   0.075860 -0.066591 -0.244863 10.370000  0.091090  0.101860 =
           0.085340 -0.027770  0.023880 -0.015090
AFIX 137
H19D   2   0.116787 -0.052315 -0.270832 10.370000 -1.500000
H19E   2   0.032181 -0.090560 -0.326557 10.370000 -1.500000
H19F   2   0.090573 -0.123401 -0.173929 10.370000 -1.500000
PART 0
AFIX 0
C20    1   0.365364  0.132504  0.396457 11.000000  0.046110  0.030470 =
           0.040930 -0.004370  0.012890 -0.002330
C21    1   0.345331  0.062979  0.479723 11.000000  0.054720  0.045500 =
           0.063030  0.004980  0.025860 -0.003420
AFIX 43
H21    2   0.294636  0.053951  0.461578 11.000000 -1.200000
AFIX 0
C22    1   0.400609  0.007065  0.589671 11.000000  0.080830  0.052950 =
           0.068580  0.016880  0.028750 -0.001270
AFIX 43
H22    2   0.387208 -0.040236  0.645655 11.000000 -1.200000
AFIX 0
C23    1   0.475548  0.020695  0.617281 11.000000  0.066070  0.047270 =
           0.057390  0.002480  0.006750  0.007790
AFIX 43
H23    2   0.512883 -0.016659  0.692372 11.000000 -1.200000
AFIX 0
C24    1   0.495211  0.089971  0.533239 11.000000  0.044460  0.050670 =
           0.060770 -0.014440  0.010990  0.001020
AFIX 43
H24    2   0.545875  0.098392  0.550837 11.000000 -1.200000
AFIX 0
C25    1   0.440108  0.146817  0.423234 11.000000  0.047390  0.042280 =
           0.048760 -0.004770  0.015850 -0.004080
AFIX 43
H25    2   0.453473  0.194509  0.367574 11.000000 -1.200000
AFIX 0
N1     3   0.305668  0.493790  0.273366 11.000000  0.040190  0.033030 =
           0.047920 -0.001550  0.011820 -0.005050
N2     3   0.197516  0.417856  0.083143 11.000000  0.038710  0.043820 =
           0.052730  0.001920  0.005410 -0.004840
N3     3   0.207726  0.608287  0.116305 11.000000  0.049290  0.042480 =
           0.089000  0.006010 -0.004200  0.002840
N4     3   0.306461  0.187419  0.278855 11.000000  0.041510  0.031640 =
           0.045420 -0.003100  0.013890 -0.004660
O1     4   0.399178  0.387369  0.437014 11.000000  0.052270  0.040840 =
           0.046730 -0.002080  0.000720 -0.004370
O2     4   0.083897  0.243643 -0.119656 11.000000  0.045270  0.062850 =
           0.067920 -0.007750  0.001770  0.002740
O3     4   0.121069  0.069123 -0.054004 11.000000  0.052580  0.055800 =
           0.076030 -0.019170 -0.001580 -0.015270
HKLF 4
;
data_global
_journal_date_recd_electronic     2011-11-12
_journal_date_accepted     2011-12-08
_journal_name_full     'Acta Crystallographica, Section E'
_journal_year     2012
_journal_volume     68
_journal_issue      1
_journal_page_first     o118
_journal_page_last     o118
_journal_paper_category     QO
_journal_paper_doi     10.1107/S1600536811052883
_journal_coeditor_code     YK2034
_publ_contact_author_name     'Yang-Gen Hu'
_publ_contact_author_address
;
Department of Pharmacy, Taihe Hospital of Hubei University of Medicine,
Shiyan 442000, People's Republic of China
;
_publ_contact_author_email     huyangg111@yahoo.com.cn
_publ_contact_author_fax     ?
_publ_contact_author_phone     ?
_publ_section_title
;\
Ethyl
2-diethylamino-4-oxo-3,5-diphenyl-4,5-dihydro-3<i>H</i>-pyrrolo[3,2-<i>d</i>]\
pyrimidine-7-carboxylate
;
loop_
    _publ_author_name
    _publ_author_address
    'Hai-Tao Gao'
;
Institute of Medicinal Chemistry, Hubei University of Medicine,
Shiyan 442000, People's Republic of China
;
    'Li Li'
;
The Library of Hubei University of Medicine, Shiyan 442000,
People's Republic of China
;
    'Fang Ye'
;
Department of Pharmacy, Taihe Hospital of Hubei University of Medicine,
Shiyan 442000, People's Republic of China
;
    'Yang-Gen Hu'
;
Department of Pharmacy, Taihe Hospital of Hubei University of Medicine,
Shiyan 442000, People's Republic of China
and
Institute of Medicinal Chemistry, Hubei University of Medicine,
Shiyan 442000, People's Republic of China
;
