# Supplementary material for: Ethyl 2-diethyl­amino-4-oxo-3,5-diphenyl-4,5-dihydro-3H-pyrrolo­[3,2-d]pyrimidine-7-carboxyl­ate
Source: Acta Crystallogr Sect E Struct Rep Online. 2011 Dec 14;68(Pt 1):o118. doi: 10.1107/S1600536811052883 (PMC3254465; doi:10.1107/S1600536811052883)
Supplement: Supplementary file 2 [file e-68-0o118-Isup2.hkl]

# 
# h,k,l, Fc-squared, Fo-squared, sigma(Fo-squared) and status flag 
# 
data_I
_shelx_title ' 080624cm in Cc' 
_shelx_refln_list_code          4 
_shelx_F_calc_maximum      361.24 
_exptl_crystal_F_000       912.00 
_reflns_d_resolution_high  0.8107 
 
loop_ 
 _symmetry_equiv_pos_as_xyz 
 'x, y, z' 
 'x, -y, z+1/2' 
 'x+1/2, y+1/2, z' 
 'x+1/2, -y+1/2, z+1/2' 
 
_cell_length_a    19.4807 
_cell_length_b    12.0745 
_cell_length_c    10.4393 
_cell_angle_alpha  90.000 
_cell_angle_beta  115.006 
_cell_angle_gamma  90.000 
 
_shelx_F_squared_multiplier     1.000 
 
loop_ 
 _refln_index_h 
 _refln_index_k 
 _refln_index_l 
 _refln_F_squared_calc 
 _refln_F_squared_meas 
 _refln_F_squared_sigma 
 _refln_observed_status 
   2   0   0    11445.04    10233.63   1111.54 o 
   4   0   0    12030.87    12050.66     84.71 o 
   6   0   0     3679.95     3999.75     51.86 o 
   8   0   0     3170.25     3264.11     44.92 o 
  10   0   0     1135.57     1158.75     20.30 o 
  12   0   0     1372.05     1466.35     97.65 o 
  14   0   0      485.79      476.25     34.00 o 
  16   0   0      312.09      301.97     29.72 o 
  18   0   0      175.74      202.12     30.25 o 
  20   0   0      264.43      309.20     35.07 o 
   1   1   0     5099.33     5044.21    159.87 o 
   3   1   0    10086.35     9866.24    160.16 o 
   5   1   0    14522.42    14842.60     43.82 o 
   7   1   0       45.05       41.67      2.98 o 
   9   1   0     1267.30     1420.39     15.22 o 
  11   1   0      199.58      194.22      6.37 o 
  13   1   0      266.30      263.46      9.32 o 
  15   1   0      106.49      111.24     14.94 o 
  17   1   0       73.18       72.00     13.53 o 
  19   1   0       79.19       98.80     16.33 o 
  21   1   0       21.22       19.95     10.93 o 
   0   2   0      342.97      351.23      8.90 o 
   2   2   0     1323.64     1335.46     40.55 o 
   4   2   0     6877.67     6208.03    541.47 o 
   6   2   0     4287.60     4362.94     54.60 o 
   8   2   0     1585.05     1707.45     24.02 o 
  10   2   0      188.68      187.49      6.15 o 
  12   2   0      359.60      373.69      9.27 o 
  14   2   0      821.97      743.33     22.41 o 
  16   2   0       95.75       99.21     14.94 o 
  18   2   0       62.57       67.21     13.44 o 
  20   2   0       66.23       69.80     14.79 o 
   1   3   0      642.57      640.41      9.31 o 
   3   3   0     8993.83     9339.62    118.50 o 
   5   3   0     3730.77     3635.30     44.24 o 
   7   3   0      654.12      656.65     61.83 o 
   9   3   0     1910.33     1894.79     24.97 o 
  11   3   0       77.16       75.31      5.35 o 
  13   3   0       56.12       63.85      5.84 o 
  15   3   0      631.61      588.62     28.39 o 
  17   3   0      315.14      276.58     21.22 o 
  19   3   0       48.95       46.37     12.48 o 
  21   3   0       42.88       60.94     14.85 o 
   0   4   0      449.04      437.68     14.10 o 
   2   4   0     4339.43     4457.55     33.93 o 
   4   4   0     4808.91     4946.16     34.76 o 
   6   4   0     6264.43     5261.57   1111.79 o 
   8   4   0     3674.24     3906.43     30.86 o 
  10   4   0       96.96       95.59     10.09 o 
  12   4   0      347.08      354.98     12.36 o 
  14   4   0      106.40      100.07      8.92 o 
  16   4   0       77.58       79.79     20.61 o 
  18   4   0       61.76       64.43     13.12 o 
  20   4   0       17.13       34.96     12.45 o 
   1   5   0     2115.02     2325.79     25.79 o 
   3   5   0     2095.55     2117.93     22.25 o 
   5   5   0     3317.47     3740.53     30.87 o 
   7   5   0     1597.10     1683.80     26.97 o 
   9   5   0      170.18      188.36      7.57 o 
  11   5   0      176.09      161.08     28.70 o 
  13   5   0       31.32       28.38      5.82 o 
  15   5   0     1008.81      990.37     29.23 o 
  17   5   0       89.33      119.29     20.35 o 
  19   5   0       35.43       47.14     12.30 o 
   0   6   0       34.22       37.91      6.40 o 
   2   6   0     1503.84     1615.71     32.97 o 
   4   6   0     1624.04     1787.22     22.62 o 
   6   6   0      181.38      210.56      7.34 o 
   8   6   0      504.39      496.26     11.61 o 
  10   6   0       46.96       49.27      5.90 o 
  12   6   0     1378.35     1245.08     25.38 o 
  14   6   0      394.56      376.09     30.30 o 
  16   6   0      257.52      254.72     35.34 o 
  18   6   0       22.50       21.28      9.14 o 
   1   7   0      575.98      590.50     15.55 o 
   3   7   0      196.99      194.94      9.05 o 
   5   7   0      839.27      905.93     17.61 o 
   7   7   0      116.57      111.94      6.64 o 
   9   7   0       40.18       38.65      4.44 o 
  11   7   0      428.79      381.38     12.83 o 
  13   7   0      124.40      144.54     13.03 o 
  15   7   0       34.17       38.64     10.03 o 
  17   7   0       23.33       26.58      9.65 o 
  19   7   0       42.85       49.26     13.44 o 
   0   8   0      817.12      755.76     26.88 o 
   2   8   0     2098.43     2094.00     59.04 o 
   4   8   0      362.07      357.62     20.09 o 
   6   8   0      884.28      834.18     20.50 o 
   8   8   0       85.27       79.92      6.54 o 
  10   8   0      589.59      567.58     14.47 o 
  12   8   0      266.98      271.25     13.13 o 
  14   8   0      200.05      191.92     15.02 o 
  16   8   0       35.61       51.67     17.67 o 
  18   8   0       24.05       20.01      9.06 o 
   1   9   0     1404.73     1428.62     27.99 o 
   3   9   0      436.03      383.51     14.60 o 
   5   9   0      450.69      433.72     15.73 o 
   7   9   0      343.97      297.97     13.34 o 
   9   9   0      134.84      144.97     10.69 o 
  11   9   0      291.34      296.87     12.69 o 
  13   9   0       10.49       14.33      9.24 o 
  15   9   0       23.69       30.44      9.91 o 
  17   9   0       11.77        4.28     11.51 o 
   0  10   0     1330.89     1238.76     39.26 o 
   2  10   0      873.58      851.15     23.12 o 
   4  10   0      182.94      186.67     11.10 o 
   6  10   0      131.50      125.55     10.91 o 
   8  10   0       61.62       42.38      6.96 o 
  10  10   0      473.50      456.23     21.30 o 
  12  10   0      218.63      230.30     16.72 o 
  14  10   0       34.55       30.33      8.02 o 
  16  10   0       38.99       52.19     12.64 o 
   1  11   0      378.75      355.58     15.98 o 
   3  11   0      488.40      445.14     17.87 o 
   5  11   0      122.36      121.19     11.28 o 
   7  11   0      338.38      310.14     15.38 o 
   9  11   0      239.06      228.19     13.90 o 
  11  11   0      123.89      140.12     14.94 o 
  13  11   0       23.97        7.50     12.58 o 
   0  12   0        1.18        1.20      4.69 o 
   2  12   0      112.60      106.88     11.31 o 
   4  12   0       47.09       47.35      7.54 o 
   6  12   0       44.07       54.75      8.11 o 
   8  12   0      106.72      102.55     13.02 o 
  10  12   0       18.64       22.05      7.37 o 
  12  12   0       10.77       19.71      8.42 o 
   1  13   0        8.02       20.21      5.68 o 
   3  13   0      117.57      149.78     14.04 o 
   5  13   0        6.22        6.66      4.64 o 
   7  13   0       15.51       22.31      6.41 o 
   9  13   0        1.72        8.55      5.68 o 
   0  14   0       59.30       55.99     13.44 o 
   2  14   0       40.05       31.85      7.41 o 
   4  14   0       11.99        5.71      4.97 o 
   6  14   0       30.13       37.76      8.08 o 
 -21   1   1       70.02       59.88     14.92 o 
 -19   1   1      107.58      116.32     23.56 o 
 -17   1   1       14.71       19.81      7.19 o 
 -15   1   1        3.20        8.66      3.20 o 
 -13   1   1      221.92      220.98      8.13 o 
 -11   1   1      483.69      487.14      9.12 o 
  -9   1   1      779.52      562.77     88.43 o 
  -7   1   1     3886.82     4022.52     22.57 o 
  -5   1   1     9681.15     9650.43     71.67 o 
  -3   1   1     7468.36     7694.01    100.45 o 
  -1   1   1     3436.96     3637.24     69.30 o 
   1   1   1      328.72      298.78      4.26 o 
   3   1   1     5715.16     5878.52     24.68 o 
   5   1   1      476.08      443.35      7.10 o 
   7   1   1      799.83      876.19     14.00 o 
   9   1   1     1055.30     1043.96     14.22 o 
  11   1   1      155.77      141.48      5.82 o 
  13   1   1       85.42       83.13      7.34 o 
  15   1   1      169.46      190.56     30.92 o 
  17   1   1      274.78      273.60     22.35 o 
  19   1   1       11.32       18.49      8.87 o 
 -22   2   1       25.87       39.36     12.88 o 
 -20   2   1       29.83       50.19     12.67 o 
 -18   2   1      382.01      357.95     24.11 o 
 -16   2   1        5.67        6.86      4.13 o 
 -14   2   1      330.72      316.71     12.33 o 
 -12   2   1      225.59      214.70      8.00 o 
 -10   2   1      624.74      731.93     11.83 o 
  -8   2   1      919.67      769.62    109.44 o 
  -6   2   1      906.77      883.51     11.53 o 
  -4   2   1     2379.85     2418.80     18.57 o 
  -2   2   1    23844.73    22372.92     93.43 o 
   0   2   1      974.85      917.58      8.16 o 
   2   2   1     7849.33     7725.43     85.67 o 
   4   2   1     1968.13     2111.69     19.25 o 
   6   2   1     3384.83     3661.43     31.11 o 
   8   2   1     1534.28     1714.93     18.14 o 
  10   2   1      769.81      774.52     13.40 o 
  12   2   1      911.23      895.86     25.43 o 
  14   2   1      582.24      569.03     20.83 o 
  16   2   1      633.43      583.77     30.29 o 
  18   2   1       85.45       99.00     16.54 o 
  20   2   1       29.35       32.80     11.80 o 
 -21   3   1       20.55       17.22      9.41 o 
 -19   3   1       89.58      110.35     17.09 o 
 -17   3   1      277.08      262.49     20.32 o 
 -15   3   1      375.02      368.62     14.04 o 
 -13   3   1      128.69      114.31     12.58 o 
 -11   3   1      794.63      840.69     19.02 o 
  -9   3   1      169.26      119.12     26.26 o 
  -7   3   1      200.70      178.97     19.02 o 
  -5   3   1     1606.85     1630.48     24.72 o 
  -3   3   1     3046.42     3032.47     23.56 o 
  -1   3   1    10228.33     9942.21     81.83 o 
   1   3   1     5467.68     5882.63     50.91 o 
   3   3   1     3948.04     3811.50    253.49 o 
   5   3   1     1422.46     1485.46     17.70 o 
   7   3   1      433.39      500.41     10.17 o 
   9   3   1     1167.44     1144.44     17.59 o 
  11   3   1     1232.25     1271.56     21.82 o 
  13   3   1      337.10      349.94     22.62 o 
  15   3   1      130.41      138.12     17.07 o 
  17   3   1       77.28       81.23     14.56 o 
  19   3   1       31.29       34.93     13.12 o 
 -20   4   1      145.46      144.96     21.95 o 
 -18   4   1      382.65      390.76     25.69 o 
 -16   4   1      130.79      147.78     13.19 o 
 -14   4   1       43.61       31.69      8.99 o 
 -12   4   1      226.82      194.82      9.24 o 
 -10   4   1     1368.94     1055.01    236.95 o 
  -8   4   1      195.25      173.03     17.13 o 
  -6   4   1     1976.74     1990.13     20.85 o 
  -4   4   1      161.49      182.80      6.26 o 
  -2   4   1      335.67      289.23      7.39 o 
   0   4   1      625.16      622.90     12.05 o 
   2   4   1      676.41      725.88     14.90 o 
   4   4   1      506.32      513.91     26.61 o 
   6   4   1     2615.69     2916.06     43.75 o 
   8   4   1     1572.55     1593.27     23.32 o 
  10   4   1       25.68       31.93      4.08 o 
  12   4   1       27.45       27.86      4.56 o 
  14   4   1      805.33      773.48     30.57 o 
  16   4   1      367.31      340.90     23.56 o 
  18   4   1       13.75       18.20      8.90 o 
  20   4   1       22.45       22.72     10.30 o 
 -21   5   1        1.78        0.00      7.46 o 
 -19   5   1        8.03       23.95      8.68 o 
 -17   5   1       98.70      118.48     29.58 o 
 -15   5   1      229.99      142.93     64.56 o 
 -13   5   1       94.82       95.11      9.75 o 
 -11   5   1     1146.72      685.08    285.64 o 
  -9   5   1      101.27       97.05      7.13 o 
  -7   5   1      304.46      289.00      8.80 o 
  -5   5   1      339.93      343.04      9.25 o 
  -3   5   1     4886.98     5113.59     34.88 o 
  -1   5   1      261.12      267.96      7.97 o 
   1   5   1     1979.21     2009.54     51.31 o 
   3   5   1     1391.64     1291.58     28.49 o 
   5   5   1     2763.53     2935.34     24.81 o 
   7   5   1      183.60      169.27      7.51 o 
   9   5   1     1166.04     1180.43     17.13 o 
  11   5   1       46.82       44.39      5.76 o 
  13   5   1       94.16      100.00     13.49 o 
  15   5   1       32.93       41.93     10.02 o 
  17   5   1       30.32       46.14     11.63 o 
  19   5   1        3.25        3.85      6.48 o 
 -20   6   1        0.70        2.79      7.46 o 
 -18   6   1       12.78       21.47      9.08 o 
 -16   6   1      509.48      467.69     58.74 o 
 -14   6   1       69.34       71.55      7.98 o 
 -12   6   1      104.64       63.43     26.86 o 
 -10   6   1      269.78      256.19      9.46 o 
  -8   6   1      324.49      314.62     10.11 o 
  -6   6   1      506.35      523.78     12.54 o 
  -4   6   1      780.28      765.97     14.90 o 
  -2   6   1      281.30      252.88      8.53 o 
   0   6   1     1677.55     1826.08     28.75 o 
   2   6   1     1023.01     1069.52     19.55 o 
   4   6   1       73.02       59.13     11.38 o 
   6   6   1      377.60      420.50     11.47 o 
   8   6   1      779.53      768.66     15.59 o 
  10   6   1       76.05       66.76      8.09 o 
  12   6   1     1436.99     1384.11     36.49 o 
  14   6   1      172.84      162.07     17.47 o 
  16   6   1       84.06       84.06     21.95 o 
  18   6   1       10.04        0.68      7.66 o 
 -19   7   1       23.50       27.93     10.96 o 
 -17   7   1       28.32       28.18      9.52 o 
 -15   7   1      344.25      338.55     17.83 o 
 -13   7   1      365.13      257.18     89.17 o 
 -11   7   1      401.95      381.41     14.56 o 
  -9   7   1      540.36      513.96     16.78 o 
  -7   7   1      306.51      299.89     10.34 o 
  -5   7   1      315.48      300.32     10.20 o 
  -3   7   1      625.90      751.37     15.88 o 
  -1   7   1      763.45      812.44     18.33 o 
   1   7   1       22.75       21.06      3.66 o 
   3   7   1      165.93      146.93      8.96 o 
   5   7   1     1043.57      701.01    185.64 o 
   7   7   1       38.19       38.95      4.70 o 
   9   7   1      359.38      363.53     11.73 o 
  11   7   1      806.14      639.89    138.08 o 
  13   7   1       81.90       84.74     13.87 o 
  15   7   1      118.17      120.84     17.00 o 
  17   7   1       33.75       44.71     16.60 o 
 -18   8   1        6.15       16.94      8.13 o 
 -16   8   1      130.16      170.39     30.92 o 
 -14   8   1      107.76      105.96      9.20 o 
 -12   8   1       15.92       23.97      4.72 o 
 -10   8   1        0.67        0.72      2.15 o 
  -8   8   1       29.62       34.06      4.65 o 
  -6   8   1       86.36       80.89      7.04 o 
  -4   8   1      200.81      172.58      9.34 o 
  -2   8   1      166.49      152.75      8.60 o 
   0   8   1      258.11      264.76     11.38 o 
   2   8   1       33.74       46.44      5.90 o 
   4   8   1      166.63      169.73      9.23 o 
   6   8   1       52.65       50.11      7.03 o 
   8   8   1      141.77      152.90      8.70 o 
  10   8   1       20.15       16.11      3.89 o 
  12   8   1       58.22       60.39      9.65 o 
  14   8   1       62.12       42.93     10.93 o 
  16   8   1       16.83       31.32     14.99 o 
 -17   9   1       25.07       26.50     13.65 o 
 -15   9   1        9.36        8.64      5.82 o 
 -13   9   1      374.94      347.89     14.36 o 
 -11   9   1      274.51      287.72     14.07 o 
  -9   9   1      183.86      173.99      9.51 o 
  -7   9   1      185.85      179.31      9.45 o 
  -5   9   1      463.70      475.16     18.82 o 
  -3   9   1       31.17       34.08      5.55 o 
  -1   9   1      249.91      265.53     12.23 o 
   1   9   1      152.97      158.52     10.21 o 
   3   9   1      387.01      368.60     14.47 o 
   5   9   1      243.40      224.34     11.50 o 
   7   9   1       22.52       24.46      4.80 o 
   9   9   1      605.92      601.03     17.27 o 
  11   9   1      125.56      123.05     13.13 o 
  13   9   1       27.42       36.44      8.48 o 
  15   9   1        8.69        7.29      8.30 o 
 -16  10   1       25.29       31.51      8.53 o 
 -14  10   1       20.61       31.34      8.27 o 
 -12  10   1      161.73      155.81     12.98 o 
 -10  10   1       11.76       15.01      5.03 o 
  -8  10   1      431.90      400.43     19.81 o 
  -6  10   1      660.39      630.72     20.25 o 
  -4  10   1       24.78       26.26      5.38 o 
  -2  10   1      142.53      141.31     11.13 o 
   0  10   1      109.65      113.55     10.22 o 
   2  10   1      211.52      216.22     11.83 o 
   4  10   1      549.18      496.21     21.48 o 
   6  10   1        6.57       10.63      3.98 o 
   8  10   1      224.04      213.83     13.18 o 
  10  10   1        6.14        8.00      5.33 o 
  12  10   1       17.90       24.25      7.17 o 
  14  10   1        1.66        1.99      6.32 o 
 -15  11   1       28.65       22.76     12.58 o 
 -13  11   1       24.40       21.78      7.34 o 
 -11  11   1      120.21      145.72     15.70 o 
  -9  11   1       22.08       21.45      5.85 o 
  -7  11   1       10.87        9.84      4.27 o 
  -5  11   1      268.24      246.65     13.56 o 
  -3  11   1      403.67      382.51     16.62 o 
  -1  11   1       78.88       74.98      9.13 o 
   1  11   1      265.64      235.40     13.81 o 
   3  11   1       67.46       49.59      7.49 o 
   5  11   1      189.68      174.73     12.80 o 
   7  11   1      161.98      162.42     13.18 o 
   9  11   1       41.60       55.04      8.10 o 
  11  11   1       34.10       43.21     11.70 o 
  13  11   1       39.47       34.39     13.25 o 
 -12  12   1       82.28       69.05     11.75 o 
 -10  12   1       15.58       16.58      7.20 o 
  -8  12   1      103.53      117.22     11.90 o 
  -6  12   1        0.16        0.80      3.67 o 
  -4  12   1       88.28      105.29     11.06 o 
  -2  12   1      117.70      126.18     12.29 o 
   0  12   1      177.99      168.40     13.91 o 
   2  12   1      299.93      308.16     15.86 o 
   4  12   1       98.53      105.20     11.44 o 
   6  12   1      192.88      222.20     14.20 o 
   8  12   1       16.07       31.46      6.61 o 
  10  12   1       50.18       61.24     13.00 o 
  12  12   1       15.96       11.21      9.46 o 
 -11  13   1       36.66       32.33      9.07 o 
  -9  13   1        7.73       11.74      6.06 o 
  -7  13   1       23.76       24.12      5.94 o 
  -5  13   1       44.49       33.50      7.26 o 
  -3  13   1       19.66       24.53      6.19 o 
  -1  13   1        1.53        5.86      4.34 o 
   1  13   1       84.28       78.06     10.28 o 
   3  13   1       74.17       88.95     10.93 o 
   5  13   1       12.82       19.45      5.68 o 
   7  13   1       25.86       21.07      5.93 o 
   9  13   1       80.14       65.53     13.87 o 
  -8  14   1        7.39       11.02      6.87 o 
  -6  14   1       12.50        7.01      4.93 o 
  -4  14   1       64.86       65.23     13.46 o 
  -2  14   1        7.56       13.33      5.63 o 
   0  14   1       20.60       22.12      6.99 o 
   2  14   1       13.75        8.83      5.21 o 
   4  14   1       25.78       36.70      8.05 o 
   6  14   1        1.71        4.53      5.02 o 
 -22   0   2      351.00      379.61     39.35 o 
 -20   0   2       23.01       36.68     14.72 o 
 -18   0   2       21.72        6.69      8.03 o 
 -16   0   2      349.64      336.91     26.24 o 
 -14   0   2      657.19      324.42    307.86 o 
 -12   0   2     1191.38     1211.70     30.90 o 
 -10   0   2     1741.08     1912.24     37.30 o 
  -8   0   2     1436.54     1410.97     26.97 o 
  -6   0   2    12686.52    13319.51     61.62 o 
  -4   0   2   130494.59    96046.85   7253.51 o 
  -2   0   2    38667.60    37140.46    319.37 o 
   0   0   2     3237.23     3134.47     25.97 o 
   2   0   2     5794.05     5874.27     66.66 o 
   4   0   2     2738.97     2796.46     50.60 o 
   6   0   2     2850.18     3241.73     90.75 o 
   8   0   2     3930.00     4387.31     85.97 o 
  10   0   2     1292.80     1251.81    109.36 o 
  12   0   2      415.46      411.81     20.32 o 
  14   0   2     1045.26      998.81     53.27 o 
  16   0   2      190.21      193.02     29.72 o 
  18   0   2       72.19       95.84     24.09 o 
 -23   1   2       28.35       46.82     14.14 o 
 -21   1   2       29.09       36.95     11.54 o 
 -19   1   2      171.36      183.17     20.15 o 
 -17   1   2        1.69        1.94      3.08 o 
 -15   1   2       20.44       12.50      7.02 o 
 -13   1   2      453.33      423.84     46.35 o 
 -11   1   2      356.19      366.36      9.04 o 
  -9   1   2     3768.69     4054.72     27.52 o 
  -7   1   2        6.80        5.00      1.79 o 
  -5   1   2     6529.71     6581.90     42.21 o 
  -3   1   2     3389.71     3884.44     30.76 o 
  -1   1   2    18812.06    18178.57     62.79 o 
   1   1   2     4141.34     4209.94     39.80 o 
   3   1   2      643.07      643.79     10.75 o 
   5   1   2     2901.40     3128.71     28.40 o 
   7   1   2      305.18      350.04      9.06 o 
   9   1   2      630.59      673.34     13.65 o 
  11   1   2      155.65      158.78      8.75 o 
  13   1   2     1139.44     1112.28     30.56 o 
  15   1   2      265.77      215.47     19.81 o 
  17   1   2       68.34       54.13     12.75 o 
  19   1   2       16.67       16.20      8.68 o 
 -22   2   2       32.92       52.05     14.08 o 
 -20   2   2       18.86       31.61      9.75 o 
 -18   2   2       25.20       29.67      7.00 o 
 -16   2   2       16.28       11.20      5.03 o 
 -14   2   2      255.86      168.88     63.15 o 
 -12   2   2      176.75      172.32      7.03 o 
 -10   2   2       28.83       27.78      3.29 o 
  -8   2   2        3.04        5.33      2.62 o 
  -6   2   2     1245.49     1147.71     10.89 o 
  -4   2   2     1099.14     1048.19     20.56 o 
  -2   2   2     7900.25     7894.94    130.29 o 
   0   2   2     4620.41     4818.05     61.51 o 
   2   2   2     1844.81     2027.43     15.70 o 
   4   2   2      740.08      690.02      9.52 o 
   6   2   2     1827.45     2055.86     19.51 o 
   8   2   2      600.29      563.16     10.16 o 
  10   2   2      836.34      790.32     30.43 o 
  12   2   2      141.64      135.50      9.81 o 
  14   2   2       72.27       80.07     11.05 o 
  16   2   2      111.77      118.20     17.41 o 
  18   2   2       28.25       18.11      8.98 o 
 -21   3   2      115.87      121.59     18.94 o 
 -19   3   2      159.60      169.86     19.85 o 
 -17   3   2      117.25       67.13     35.22 o 
 -15   3   2      103.11       78.99     14.76 o 
 -13   3   2      221.40      200.84      8.27 o 
 -11   3   2       42.61       33.67      3.98 o 
  -9   3   2      127.57      128.58      4.50 o 
  -7   3   2     1168.62     1227.96     19.81 o 
  -5   3   2       36.33       34.16      2.94 o 
  -3   3   2     5739.67     5905.21     34.77 o 
  -1   3   2     6080.99     5911.61     61.67 o 
   1   3   2     1295.96     1167.50     83.89 o 
   3   3   2     1423.45     1489.70     15.66 o 
   5   3   2      492.84      519.73      9.83 o 
   7   3   2       79.49       81.35      3.97 o 
   9   3   2      193.74      185.83      8.35 o 
  11   3   2      975.03      951.19     24.33 o 
  13   3   2      992.96      991.37     34.11 o 
  15   3   2      121.18      126.22     17.41 o 
  17   3   2        1.87        8.71      7.84 o 
  19   3   2       14.29       12.42      8.89 o 
 -22   4   2        3.85        3.90      8.80 o 
 -20   4   2        3.08       16.28      8.65 o 
 -18   4   2       87.91       57.34     37.28 o 
 -16   4   2      539.33      521.68     17.73 o 
 -14   4   2      278.02      241.41     22.91 o 
 -12   4   2      191.14      190.43      8.24 o 
 -10   4   2      107.95      105.32      4.87 o 
  -8   4   2     2811.98     2883.11     48.57 o 
  -6   4   2      136.75      138.81      5.61 o 
  -4   4   2     1500.54     1403.72     18.88 o 
  -2   4   2     6054.62     6079.09     87.40 o 
   0   4   2     3678.15     4049.50     53.02 o 
   2   4   2     3892.36     4322.10     31.38 o 
   4   4   2     2154.10     2296.47     93.10 o 
   6   4   2      767.46      800.13     13.80 o 
   8   4   2      195.36      184.42      6.25 o 
  10   4   2      245.69      228.19      9.89 o 
  12   4   2      319.40      326.43     15.32 o 
  14   4   2      134.80      151.20     16.76 o 
  16   4   2       11.59        9.11      7.17 o 
  18   4   2       69.42       79.15     15.57 o 
 -21   5   2       36.92       47.67     12.69 o 
 -19   5   2      438.24      393.26     27.57 o 
 -17   5   2      290.11      303.99     17.15 o 
 -15   5   2      290.13      255.65     53.36 o 
 -13   5   2       51.57       51.50      5.77 o 
 -11   5   2     1235.51     1144.83     22.70 o 
  -9   5   2     1368.54     1396.73     25.48 o 
  -7   5   2     2010.04     2154.54     23.88 o 
  -5   5   2      638.62      676.50     14.53 o 
  -3   5   2      942.63      948.25     19.50 o 
  -1   5   2      386.81      397.00      9.93 o 
   1   5   2     1718.61     2063.09     31.55 o 
   3   5   2     1330.81     1534.56     19.24 o 
   5   5   2      778.80      582.09    178.45 o 
   7   5   2       96.87      110.47      6.14 o 
   9   5   2      334.07      318.83     11.97 o 
  11   5   2     1189.93     1195.81     31.16 o 
  13   5   2      379.13      374.55     22.24 o 
  15   5   2       76.69       81.44     13.81 o 
  17   5   2      103.62      108.86     24.76 o 
 -20   6   2      156.84      154.75     20.70 o 
 -18   6   2      150.90      165.87     15.70 o 
 -16   6   2      392.34      235.53     84.02 o 
 -14   6   2      124.58      133.24      9.16 o 
 -12   6   2        6.20        4.47      4.37 o 
 -10   6   2      705.40      683.66     15.14 o 
  -8   6   2      435.07      427.08     11.67 o 
  -6   6   2      714.16      728.11     16.60 o 
  -4   6   2      165.79      158.05      6.89 o 
  -2   6   2      543.02      680.54     14.18 o 
   0   6   2     5211.65     5515.95     56.49 o 
   2   6   2      782.87      834.69     15.09 o 
   4   6   2      816.86      947.13     16.74 o 
   6   6   2      496.85      372.27     71.27 o 
   8   6   2      851.96      846.86     19.79 o 
  10   6   2      559.04      553.84     16.97 o 
  12   6   2      713.93      710.10     30.64 o 
  14   6   2       49.11       58.28     13.92 o 
  16   6   2       72.65       87.00     22.76 o 
  18   6   2       65.90       88.81     17.77 o 
 -19   7   2        4.08        6.59      8.22 o 
 -17   7   2       39.93       38.51      8.57 o 
 -15   7   2      295.54      277.63     12.14 o 
 -13   7   2      879.56      772.88     40.30 o 
 -11   7   2      170.13      160.52      9.92 o 
  -9   7   2      196.06      198.32      9.61 o 
  -7   7   2       95.81       93.38      8.77 o 
  -5   7   2      754.93      779.64     16.50 o 
  -3   7   2      192.46      193.34      8.28 o 
  -1   7   2        7.65        8.94      2.70 o 
   1   7   2      208.26      243.86     10.30 o 
   3   7   2      169.07      165.05      8.66 o 
   5   7   2      118.00      123.11      7.25 o 
   7   7   2      158.32      111.29     23.77 o 
   9   7   2      235.05      210.99     21.86 o 
  11   7   2      123.37      144.32     12.85 o 
  13   7   2       31.17       27.91      8.73 o 
  15   7   2       19.72       21.82      8.68 o 
  17   7   2       10.16       20.35     12.05 o 
 -18   8   2        1.46       11.91      7.66 o 
 -16   8   2      101.30      132.36     14.54 o 
 -14   8   2      335.33      354.36     15.87 o 
 -12   8   2      150.25      139.59     11.22 o 
 -10   8   2      426.59      410.37     15.72 o 
  -8   8   2       21.17       26.20      4.28 o 
  -6   8   2      348.95      363.19     12.20 o 
  -4   8   2      545.55      509.39     14.30 o 
  -2   8   2       81.39       79.89      7.52 o 
   0   8   2      269.98      252.15     11.17 o 
   2   8   2      277.39      257.69     12.33 o 
   4   8   2        2.28        2.79      2.54 o 
   6   8   2      123.91      120.50      8.33 o 
   8   8   2      593.96      604.18     18.25 o 
  10   8   2       93.90       61.82     26.59 o 
  12   8   2       52.49       54.08     11.66 o 
  14   8   2       78.51       87.59     15.71 o 
  16   8   2       17.39       36.98     11.07 o 
 -17   9   2        2.75        9.27      7.39 o 
 -15   9   2      170.00      204.83     12.52 o 
 -13   9   2      132.19      155.49     12.56 o 
 -11   9   2       73.82       86.49      9.77 o 
  -9   9   2       67.72       72.87      7.45 o 
  -7   9   2       25.93       20.80      4.12 o 
  -5   9   2      787.33      787.00     19.71 o 
  -3   9   2      945.37      922.14     22.83 o 
  -1   9   2       87.70       91.76      8.71 o 
   1   9   2      783.85      722.28     20.24 o 
   3   9   2       73.41       62.46      7.46 o 
   5   9   2       61.99       72.47      8.13 o 
   7   9   2      445.43      418.83     14.20 o 
   9   9   2      148.43      136.08     23.62 o 
  11   9   2       25.24       32.00      7.63 o 
  13   9   2        7.00        6.94      6.98 o 
  15   9   2       91.59      100.79     17.01 o 
 -16  10   2       50.48       66.66     19.54 o 
 -14  10   2      167.98      179.20     14.26 o 
 -12  10   2       91.66       84.23     10.21 o 
 -10  10   2      159.36      150.10     12.47 o 
  -8  10   2      171.88      157.82     10.48 o 
  -6  10   2      611.86      576.26     19.53 o 
  -4  10   2     1404.40     1333.52     29.33 o 
  -2  10   2      862.65      825.17     22.99 o 
   0  10   2      565.98      543.75     18.73 o 
   2  10   2       87.25       88.42      9.37 o 
   4  10   2      222.60      220.03     12.31 o 
   6  10   2      222.90      212.57     12.22 o 
   8  10   2      404.49      376.17     19.26 o 
  10  10   2       12.98       24.29      6.56 o 
  12  10   2       31.95       24.36     13.39 o 
  14  10   2       56.94       70.94     20.61 o 
 -15  11   2       26.13       31.86      7.23 o 
 -13  11   2       64.84       70.96      9.64 o 
 -11  11   2      127.80      145.01     13.44 o 
  -9  11   2      110.66      121.14     12.41 o 
  -7  11   2       24.40       28.24      5.80 o 
  -5  11   2      168.02      175.51     13.23 o 
  -3  11   2      719.16      653.51     21.72 o 
  -1  11   2      462.52      460.38     18.25 o 
   1  11   2      150.41      148.44     12.42 o 
   3  11   2      522.70      505.56     19.37 o 
   5  11   2       76.21       82.20      9.83 o 
   7  11   2       62.61       60.17      8.59 o 
   9  11   2       21.47       26.57      7.80 o 
  11  11   2       95.00      100.79     16.84 o 
 -14  12   2        0.66        3.07      5.56 o 
 -12  12   2       10.22        3.33      5.44 o 
 -10  12   2        2.65        4.64      5.59 o 
  -8  12   2       84.30       95.03     11.09 o 
  -6  12   2       53.99       53.16      8.28 o 
  -4  12   2        9.90        9.77      4.60 o 
  -2  12   2       47.78       48.40      7.83 o 
   0  12   2       13.25       13.63      4.65 o 
   2  12   2       64.08       70.50      9.56 o 
   4  12   2      167.26      158.69     17.27 o 
   6  12   2       79.58       79.42     10.06 o 
   8  12   2        1.57        0.00      7.24 o 
  10  12   2        4.28        3.07      7.43 o 
 -11  13   2       11.42        9.52      6.56 o 
  -9  13   2        6.91       12.37      5.95 o 
  -7  13   2       26.16       33.71      7.17 o 
  -5  13   2        6.02       16.07      5.31 o 
  -3  13   2       11.75       16.84      6.02 o 
  -1  13   2      162.59      163.33     14.58 o 
   1  13   2      140.06      140.77     13.80 o 
   3  13   2      109.08      119.87     12.81 o 
   5  13   2        0.28        4.48      4.82 o 
   7  13   2       17.17       14.25      6.36 o 
  -8  14   2       33.32       45.49     10.17 o 
  -6  14   2       51.94       60.44      9.87 o 
  -4  14   2        0.47        1.64      5.05 o 
  -2  14   2        1.58        1.68      4.66 o 
   0  14   2       11.85       13.13      5.83 o 
   2  14   2        3.62       19.01      6.62 o 
   4  14   2       17.90       31.43      7.72 o 
 -23   1   3       13.24       19.13     10.47 o 
 -21   1   3      100.51       91.58     16.01 o 
 -19   1   3       63.87       36.48     16.63 o 
 -17   1   3      117.28      127.93     10.34 o 
 -15   1   3      284.69      262.24     11.77 o 
 -13   1   3      105.06       99.83      7.89 o 
 -11   1   3      818.02      764.21     12.55 o 
  -9   1   3      136.03      130.27      4.99 o 
  -7   1   3     2274.61     2487.36     22.62 o 
  -5   1   3    30535.22    31074.75    361.59 o 
  -3   1   3     2131.92     2238.96     28.49 o 
  -1   1   3     2806.68     2886.01     35.40 o 
   1   1   3     1878.66     1929.28     17.19 o 
   3   1   3      405.73      470.90      9.93 o 
   5   1   3     3776.78     4467.41     83.91 o 
   7   1   3      215.92      209.11     10.55 o 
   9   1   3       37.82       44.61      6.43 o 
  11   1   3      203.97      213.14     12.39 o 
  13   1   3      226.39      240.66     12.58 o 
  15   1   3       32.12       30.40     10.47 o 
  17   1   3       20.45       20.44      9.37 o 
 -22   2   3      107.37      101.98     17.04 o 
 -20   2   3       48.50       46.00     15.09 o 
 -18   2   3      121.44      114.75     10.32 o 
 -16   2   3      101.59      105.30      9.74 o 
 -14   2   3      453.66      437.89     14.77 o 
 -12   2   3       34.48       42.85      4.27 o 
 -10   2   3     1566.57     1500.80     18.71 o 
  -8   2   3     1017.42     1073.59     11.08 o 
  -6   2   3     1225.27     1150.05     12.31 o 
  -4   2   3     1396.81     1467.14     17.05 o 
  -2   2   3     2266.46     2205.53     20.93 o 
   0   2   3     3952.49     3903.35     54.33 o 
   2   2   3     1431.18     1536.46     19.45 o 
   4   2   3     2146.52     2459.36     47.06 o 
   6   2   3      703.04      693.01     14.62 o 
   8   2   3      568.11      541.22     17.62 o 
  10   2   3      134.17      157.27     10.41 o 
  12   2   3      846.32      811.83     24.86 o 
  14   2   3      265.05      243.86     15.57 o 
  16   2   3       33.27       36.48     11.59 o 
  18   2   3       11.62        9.51      7.75 o 
 -23   3   3       40.84       51.41     14.99 o 
 -21   3   3       61.65       57.62     12.94 o 
 -19   3   3      259.59      198.69     59.72 o 
 -17   3   3       91.34       94.44      9.50 o 
 -15   3   3        3.28        3.13      2.90 o 
 -13   3   3      388.64      387.44     11.30 o 
 -11   3   3      302.73      282.44      9.09 o 
  -9   3   3       14.87       14.07      1.91 o 
  -7   3   3      106.55      117.57      4.24 o 
  -5   3   3      164.80      168.36      6.93 o 
  -3   3   3     2226.45     2116.55    177.30 o 
  -1   3   3     1373.75     1480.75     17.21 o 
   1   3   3      546.85      556.95     10.75 o 
   3   3   3     2713.74     2991.46     31.02 o 
   5   3   3       29.17       34.77      4.04 o 
   7   3   3      202.20      198.63      8.33 o 
   9   3   3     1138.64     1057.73     74.40 o 
  11   3   3      613.13      530.60     30.98 o 
  13   3   3      127.08      142.45     12.74 o 
  15   3   3       11.70       13.27      6.37 o 
  17   3   3        3.01       14.71      8.13 o 
 -22   4   3       29.94       29.14     11.05 o 
 -20   4   3       75.57       83.33     12.07 o 
 -18   4   3       71.94       87.46      9.79 o 
 -16   4   3        6.21        8.20      3.86 o 
 -14   4   3       24.51       32.39      5.19 o 
 -12   4   3      120.38      124.63      7.06 o 
 -10   4   3      202.57      194.30      6.12 o 
  -8   4   3      523.15      525.76     10.63 o 
  -6   4   3      406.27      363.35      8.05 o 
  -4   4   3      287.07      272.11     10.45 o 
  -2   4   3      127.89       99.48      5.47 o 
   0   4   3     1094.81     1173.12     16.45 o 
   2   4   3      729.89      805.15     31.43 o 
   4   4   3     1346.98     1466.54     18.21 o 
   6   4   3       78.15       84.92      9.74 o 
   8   4   3        2.46        0.74      2.22 o 
  10   4   3      419.28      396.55     16.93 o 
  12   4   3      191.70      173.71     12.71 o 
  14   4   3      112.32      110.85     15.78 o 
  16   4   3        1.04        5.51      7.85 o 
 -21   5   3        9.12       16.06      8.87 o 
 -19   5   3       27.49       33.66      8.40 o 
 -17   5   3       42.00       49.70      7.35 o 
 -15   5   3      111.74      123.06     10.08 o 
 -13   5   3      469.00      467.22     13.59 o 
 -11   5   3      429.69      407.84     12.30 o 
  -9   5   3       15.46       14.56      2.50 o 
  -7   5   3     2075.90     2023.74     28.09 o 
  -5   5   3      267.61      263.54      9.45 o 
  -3   5   3     5732.10     5974.52     44.67 o 
  -1   5   3      845.14      734.18     15.72 o 
   1   5   3      182.51      218.70      8.48 o 
   3   5   3      280.19      210.94     35.32 o 
   5   5   3      562.26      565.34     18.28 o 
   7   5   3      122.43      101.39     14.88 o 
   9   5   3       59.92       57.48      8.07 o 
  11   5   3       98.79      113.30     11.48 o 
  13   5   3       40.82       41.73     10.44 o 
  15   5   3        0.58        0.00      6.21 o 
  17   5   3        3.87        0.96      7.51 o 
 -20   6   3      101.32      119.35     25.03 o 
 -18   6   3       70.54       88.21      9.99 o 
 -16   6   3      124.16      129.02     11.17 o 
 -14   6   3      243.17      228.73     10.32 o 
 -12   6   3      183.41      174.38     13.08 o 
 -10   6   3      131.45      128.30      7.21 o 
  -8   6   3     1222.52     1202.50     22.99 o 
  -6   6   3      186.89      165.25      8.21 o 
  -4   6   3      796.16      818.56     17.86 o 
  -2   6   3      730.80      640.47     14.17 o 
   0   6   3      360.75      342.83     10.43 o 
   2   6   3      450.05      489.86     11.88 o 
   4   6   3       73.55       69.26      8.55 o 
   6   6   3      169.67      170.07      7.68 o 
   8   6   3      224.59      235.86     12.84 o 
  10   6   3      275.25      271.22     15.13 o 
  12   6   3       55.48       60.33     11.89 o 
  14   6   3       28.53       40.15     10.67 o 
  16   6   3       41.84       49.26     16.87 o 
 -19   7   3       15.09       25.16      9.84 o 
 -17   7   3      386.00      432.28     21.48 o 
 -15   7   3        9.81        6.96      5.38 o 
 -13   7   3       56.18       30.49     12.91 o 
 -11   7   3      160.50      161.60     12.12 o 
  -9   7   3      485.85      432.56     19.84 o 
  -7   7   3      815.47      858.86     19.79 o 
  -5   7   3      128.09      136.18      7.34 o 
  -3   7   3     1727.54     1713.06     24.91 o 
  -1   7   3      206.81      195.46      8.45 o 
   1   7   3      466.91      432.84     14.08 o 
   3   7   3       32.03       32.90      4.26 o 
   5   7   3     1049.48      966.46     18.79 o 
   7   7   3      886.48      827.67     20.91 o 
   9   7   3      172.90      151.66     22.56 o 
  11   7   3      160.23      172.35     13.64 o 
  13   7   3       13.86       14.27      7.43 o 
  15   7   3        7.44        6.41      7.57 o 
 -20   8   3       21.58       39.82     11.28 o 
 -18   8   3       13.58       22.94      7.55 o 
 -16   8   3        9.44       10.29      6.33 o 
 -14   8   3      151.70      154.48     11.78 o 
 -12   8   3      284.64      263.40     15.18 o 
 -10   8   3      289.41      293.14     15.55 o 
  -8   8   3       43.00       53.27      7.52 o 
  -6   8   3       13.95       14.17      3.30 o 
  -4   8   3       78.44       90.48      7.38 o 
  -2   8   3      306.83      278.11     10.81 o 
   0   8   3      149.20      136.94      9.13 o 
   2   8   3      440.61      418.13     14.77 o 
   4   8   3      282.56      305.36     11.10 o 
   6   8   3      382.32      383.40     12.91 o 
   8   8   3       34.42       33.61      6.80 o 
  10   8   3       34.36       21.74      6.18 o 
  12   8   3       20.71       19.02      9.06 o 
  14   8   3        3.54        0.91      9.50 o 
 -17   9   3       56.15       62.10     10.79 o 
 -15   9   3      418.63      414.64     20.97 o 
 -13   9   3       72.05       86.07     14.59 o 
 -11   9   3       80.81       91.42      9.94 o 
  -9   9   3      318.60      319.03     12.61 o 
  -7   9   3      657.41      626.18     22.89 o 
  -5   9   3       40.50       44.71      5.79 o 
  -3   9   3      464.66      460.48     16.42 o 
  -1   9   3      420.01      411.28     17.13 o 
   1   9   3      395.15      394.23     15.38 o 
   3   9   3      216.33      211.56     11.44 o 
   5   9   3      794.67      764.93     32.18 o 
   7   9   3      402.90      371.00     22.79 o 
   9   9   3       32.35       22.69     15.47 o 
  11   9   3        4.53        7.50      8.57 o 
  13   9   3       21.20       32.66     15.53 o 
 -16  10   3       51.77       64.69     11.34 o 
 -14  10   3       48.84       50.00      8.12 o 
 -12  10   3      283.94      292.64     16.77 o 
 -10  10   3      321.98      326.66     15.87 o 
  -8  10   3      255.96      242.06     11.64 o 
  -6  10   3      421.25      408.85     14.93 o 
  -4  10   3      123.73      132.08     11.17 o 
  -2  10   3      769.10      740.11     22.10 o 
   0  10   3      341.93      313.73     14.55 o 
   2  10   3      336.83      368.44     19.05 o 
   4  10   3       54.63       57.73      8.15 o 
   6  10   3       61.85       74.32     10.53 o 
   8  10   3       54.26       39.92      8.37 o 
  10  10   3        4.52        8.97      6.96 o 
  12  10   3       72.66       68.80     20.61 o 
 -15  11   3        4.61        9.32      5.32 o 
 -13  11   3        7.21       11.77      5.38 o 
 -11  11   3        1.75        6.89      4.64 o 
  -9  11   3      151.14      166.28     14.00 o 
  -7  11   3      501.06      479.34     17.10 o 
  -5  11   3       55.84       57.57      8.31 o 
  -3  11   3      287.05      271.21     19.24 o 
  -1  11   3      103.66      107.48     11.04 o 
   1  11   3      306.80      308.62     15.40 o 
   3  11   3       56.29       55.50      8.20 o 
   5  11   3       13.95       19.18      6.60 o 
   7  11   3        7.82        8.54      5.81 o 
   9  11   3       10.05        7.60      6.01 o 
  11  11   3       32.17       34.53     16.60 o 
 -14  12   3        9.64       13.04      6.22 o 
 -12  12   3       25.88       28.98      7.17 o 
 -10  12   3        9.25        2.95      4.86 o 
  -8  12   3       43.49       53.23      8.42 o 
  -6  12   3       46.81       45.81      8.07 o 
  -4  12   3        5.36       16.40      5.53 o 
  -2  12   3       17.15       15.68      5.22 o 
   0  12   3       50.59       45.96      7.90 o 
   2  12   3      110.97      114.39     12.08 o 
   4  12   3        0.97        0.00      4.22 o 
   6  12   3       13.26       27.93      8.05 o 
   8  12   3       21.28       33.10      8.74 o 
 -11  13   3       17.45        5.33      6.38 o 
  -9  13   3       12.62       10.34      5.77 o 
  -7  13   3        7.74       11.18      5.03 o 
  -5  13   3       10.85       15.01      5.39 o 
  -3  13   3      106.43      103.99     12.00 o 
  -1  13   3       49.90       61.62      9.42 o 
   1  13   3      107.32      117.07     12.85 o 
   3  13   3       51.72       51.46      8.57 o 
   5  13   3        7.43       20.01      8.70 o 
  -6  14   3       24.15       25.02      7.35 o 
  -4  14   3        0.23        1.34      5.22 o 
  -2  14   3       27.79       34.59      8.11 o 
   0  14   3       85.37      109.20     12.92 o 
   2  14   3       62.25       65.45     10.57 o 
 -22   0   4       34.90       48.99     18.20 o 
 -20   0   4      133.87      126.98     16.93 o 
 -18   0   4      194.64      195.88     23.42 o 
 -16   0   4      151.89      137.81     14.47 o 
 -14   0   4      204.37      187.06     13.63 o 
 -12   0   4      409.39      395.88     18.21 o 
 -10   0   4      921.73     1021.07     18.23 o 
  -8   0   4    15552.90    15964.26    269.22 o 
  -6   0   4    16556.75    16809.61    194.76 o 
  -4   0   4      317.56      340.52     17.94 o 
  -2   0   4     2487.06     2594.61     33.31 o 
   0   0   4     1607.65     1650.18     24.91 o 
   2   0   4     2249.85     2401.08     26.14 o 
   4   0   4     6498.14     7229.67    105.48 o 
   6   0   4        1.89        4.02      4.82 o 
   8   0   4       47.89       50.33     11.78 o 
  10   0   4     1080.87     1003.50     34.16 o 
  12   0   4      187.51      173.25     16.38 o 
  14   0   4      215.28      225.63     19.86 o 
  16   0   4      187.36      187.66     31.59 o 
 -23   1   4       26.57       14.51      9.65 o 
 -21   1   4       35.52       48.53      8.01 o 
 -19   1   4       43.05       61.74      8.46 o 
 -17   1   4       26.22       30.43      5.47 o 
 -15   1   4      172.87      178.40     10.15 o 
 -13   1   4      461.36      459.73     14.47 o 
 -11   1   4       67.48       73.97      4.61 o 
  -9   1   4     2699.72     2798.71     33.02 o 
  -7   1   4     3027.29     3285.91     41.43 o 
  -5   1   4     2030.16     2068.47     38.95 o 
  -3   1   4     1174.67     1261.57     16.93 o 
  -1   1   4      697.55      730.04     18.59 o 
   1   1   4     3047.07     3326.74     36.12 o 
   3   1   4     1719.28     2033.89     59.47 o 
   5   1   4      462.57      457.16     19.50 o 
   7   1   4      118.87      128.44     11.72 o 
   9   1   4     1315.42     1264.53     29.97 o 
  11   1   4      491.01      458.00     19.30 o 
  13   1   4      526.50      469.64     18.36 o 
  15   1   4        3.70        6.15      7.75 o 
  17   1   4       85.73       99.72     17.60 o 
 -22   2   4       70.85       88.37     15.95 o 
 -20   2   4        8.67       13.92      5.10 o 
 -18   2   4        2.35        5.05      3.59 o 
 -16   2   4      153.06      172.76     10.21 o 
 -14   2   4       94.50      101.36      8.42 o 
 -12   2   4      263.48      260.96      8.54 o 
 -10   2   4      401.99      409.13     10.05 o 
  -8   2   4      477.92      461.82      9.63 o 
  -6   2   4      392.77      382.82     41.92 o 
  -4   2   4     1947.80     2046.06     47.20 o 
  -2   2   4      513.36      538.06     11.47 o 
   0   2   4      466.01      415.39     15.80 o 
   2   2   4     1655.40     1730.58     25.98 o 
   4   2   4      991.60      747.83    189.18 o 
   6   2   4       25.89       26.24      4.96 o 
   8   2   4      220.24      241.68     12.90 o 
  10   2   4       73.39       77.95      9.73 o 
  12   2   4       60.05       61.82      9.25 o 
  14   2   4       55.43       50.63      9.62 o 
  16   2   4       27.47       61.11     13.24 o 
 -23   3   4       75.02       89.87     16.85 o 
 -21   3   4       27.95       30.59      7.16 o 
 -19   3   4       39.33       49.81      7.98 o 
 -17   3   4      116.44      125.88     10.62 o 
 -15   3   4        2.18        6.18      3.36 o 
 -13   3   4      151.56      157.28      8.93 o 
 -11   3   4       69.88       62.37      5.17 o 
  -9   3   4     1039.80      986.01     12.88 o 
  -7   3   4     1100.25     1194.66     38.99 o 
  -5   3   4     3878.34     3972.26     77.43 o 
  -3   3   4     1719.54     1824.60     27.05 o 
  -1   3   4      104.14      114.46      4.78 o 
   1   3   4       37.64       36.62      3.04 o 
   3   3   4      112.28      119.13      5.02 o 
   5   3   4       41.72       33.66      7.67 o 
   7   3   4      233.55      208.15     11.81 o 
   9   3   4      748.55      753.69     23.63 o 
  11   3   4      941.11      912.20     27.56 o 
  13   3   4      121.91      121.24     12.91 o 
  15   3   4       19.63       25.82      7.92 o 
  17   3   4       19.53       22.94     10.22 o 
 -22   4   4       25.22       37.56      9.19 o 
 -20   4   4       74.57       68.82      9.43 o 
 -18   4   4       88.98      102.63     10.37 o 
 -16   4   4      500.17      492.90     22.82 o 
 -14   4   4      301.88      276.37     12.21 o 
 -12   4   4      732.56      681.52     15.71 o 
 -10   4   4       97.73      118.88      5.23 o 
  -8   4   4      117.76      100.11     20.13 o 
  -6   4   4      844.97      881.41     16.78 o 
  -4   4   4     1096.24     1040.19     61.86 o 
  -2   4   4     5252.79     5386.16     41.48 o 
   0   4   4     1098.96      747.83    207.94 o 
   2   4   4      193.69      218.23      7.42 o 
   4   4   4      887.74      908.47     19.98 o 
   6   4   4      315.88      309.62     17.68 o 
   8   4   4     1681.47     1726.40     46.31 o 
  10   4   4      399.38      381.60     17.71 o 
  12   4   4       33.93       41.71      8.19 o 
  14   4   4       70.03       57.52     14.59 o 
  16   4   4        6.87        8.74      8.81 o 
 -21   5   4      265.30      310.01     24.42 o 
 -19   5   4      184.03      178.49     16.15 o 
 -17   5   4       70.76       73.66      9.03 o 
 -15   5   4      343.95      323.69     14.03 o 
 -13   5   4      720.10      709.79     16.56 o 
 -11   5   4      687.44      754.81     23.71 o 
  -9   5   4      210.11      215.69     12.49 o 
  -7   5   4      341.75      349.18     12.64 o 
  -5   5   4      305.33      319.78     13.03 o 
  -3   5   4      983.89      973.05     18.95 o 
  -1   5   4     3194.38     3334.74     42.65 o 
   1   5   4       17.27       14.26      5.68 o 
   3   5   4      768.55      752.11     14.46 o 
   5   5   4       81.86       63.05      6.42 o 
   7   5   4     1820.03     1635.08    160.10 o 
   9   5   4     1373.30     1311.71     32.33 o 
  11   5   4       40.79       40.46      7.77 o 
  13   5   4      310.07      336.78     23.35 o 
  15   5   4       26.70       23.58      8.80 o 
 -20   6   4      159.20      167.85     17.00 o 
 -18   6   4      117.37      139.26     14.85 o 
 -16   6   4      376.42      374.40     19.26 o 
 -14   6   4      364.35      330.48     18.59 o 
 -12   6   4      918.80      884.46     25.30 o 
 -10   6   4      763.74      728.99     29.14 o 
  -8   6   4       30.81       37.60      5.11 o 
  -6   6   4      226.13      225.84     11.80 o 
  -4   6   4     1375.06     1234.66     22.80 o 
  -2   6   4      543.16      559.75     13.83 o 
   0   6   4      224.91      265.85      9.56 o 
   2   6   4      404.53      398.55     20.65 o 
   4   6   4      585.41      612.21     14.12 o 
   6   6   4      676.55      708.63     18.64 o 
   8   6   4      838.29      745.63     35.19 o 
  10   6   4      194.43      160.98     13.98 o 
  12   6   4        4.84        5.35      4.94 o 
  14   6   4       52.85       59.67     13.06 o 
 -21   7   4        5.11        1.25      7.51 o 
 -19   7   4       23.81       20.15      7.15 o 
 -17   7   4       99.26      108.89     13.44 o 
 -15   7   4       11.03        9.01      5.28 o 
 -13   7   4       87.53       54.93     39.05 o 
 -11   7   4      110.15       97.51     10.46 o 
  -9   7   4      575.38      556.33     16.40 o 
  -7   7   4       22.49       20.06      4.13 o 
  -5   7   4       95.95       98.99      8.13 o 
  -3   7   4       78.66       81.02      7.80 o 
  -1   7   4      916.68      884.99     24.40 o 
   1   7   4      396.78      398.79     13.96 o 
   3   7   4      627.25      615.26     17.38 o 
   5   7   4      691.53      608.38     21.32 o 
   7   7   4      424.32      357.25     16.87 o 
   9   7   4       24.62       37.91      7.43 o 
  11   7   4       41.19       32.41      7.83 o 
  13   7   4        8.18       13.13      7.98 o 
 -20   8   4       50.18       48.96     12.37 o 
 -18   8   4      144.84      175.83     17.20 o 
 -16   8   4       77.96       65.81     13.22 o 
 -14   8   4      240.88      213.10     47.64 o 
 -12   8   4        8.80       13.98      5.18 o 
 -10   8   4      225.20      220.04     15.53 o 
  -8   8   4      176.40      164.03     10.09 o 
  -6   8   4      182.24      187.52      9.25 o 
  -4   8   4       85.88       80.45      7.30 o 
  -2   8   4      354.21      347.65     12.44 o 
   0   8   4      756.81      705.86     25.43 o 
   2   8   4       89.82       97.06      8.85 o 
   4   8   4      254.45      228.75     11.57 o 
   6   8   4      276.38      254.46     14.95 o 
   8   8   4      126.46      123.06     16.46 o 
  10   8   4      101.26       93.35     14.90 o 
  12   8   4       24.05       14.72     11.51 o 
 -19   9   4       34.85       38.01     10.60 o 
 -17   9   4       70.67       82.06     15.09 o 
 -15   9   4       20.98       29.19      7.16 o 
 -13   9   4        0.32        3.70      4.91 o 
 -11   9   4       88.15       90.00     11.98 o 
  -9   9   4      224.79      225.33     10.81 o 
  -7   9   4      878.66      894.44     21.22 o 
  -5   9   4       62.08       55.84      6.73 o 
  -3   9   4       17.75       24.54      4.66 o 
  -1   9   4      243.88      227.30     11.99 o 
   1   9   4       85.24       87.78      9.08 o 
   3   9   4      822.64      787.43     22.30 o 
   5   9   4      261.90      235.64     14.94 o 
   7   9   4       16.35       21.97      6.69 o 
   9   9   4       10.51       19.57      8.30 o 
  11   9   4       75.77      115.38     25.43 o 
 -16  10   4      123.06      123.95     27.04 o 
 -14  10   4       45.47       43.02      7.63 o 
 -12  10   4       66.96       82.97     10.21 o 
 -10  10   4       71.32       79.13     10.06 o 
  -8  10   4      524.48      504.30     16.96 o 
  -6  10   4      741.17      725.01     20.15 o 
  -4  10   4      350.66      362.84     14.36 o 
  -2  10   4      138.53      130.04     11.39 o 
   0  10   4      343.65      356.75     18.26 o 
   2  10   4      203.37      185.23     12.73 o 
   4  10   4       91.85      102.63     12.38 o 
   6  10   4       27.95       36.93      8.05 o 
   8  10   4        1.13       11.35      6.59 o 
  10  10   4       34.18       56.08     16.73 o 
 -15  11   4       97.45      142.10     14.20 o 
 -13  11   4      100.13       97.03     11.46 o 
 -11  11   4       73.98       81.93     10.76 o 
  -9  11   4       24.36       26.72      6.61 o 
  -7  11   4      348.54      348.94     14.89 o 
  -5  11   4      522.18      491.45     19.46 o 
  -3  11   4      102.00      106.18     11.35 o 
  -1  11   4      542.14      456.93     18.82 o 
   1  11   4      109.26      127.86     13.75 o 
   3  11   4        1.43        2.37      4.00 o 
   5  11   4       34.22       44.89      9.44 o 
   7  11   4       29.37       40.58      9.30 o 
   9  11   4       40.85       37.34     11.51 o 
 -14  12   4       29.28       33.95      7.97 o 
 -12  12   4        2.81        3.90      4.98 o 
 -10  12   4       27.85       23.96      6.66 o 
  -8  12   4       49.57       47.36      8.82 o 
  -6  12   4      241.83      218.97     14.81 o 
  -4  12   4       51.84       51.72      8.56 o 
  -2  12   4      127.83      148.53     13.53 o 
   0  12   4      123.57      129.49     12.75 o 
   2  12   4      161.42      186.88     15.12 o 
   4  12   4        1.91        7.71      5.11 o 
   6  12   4        5.36       11.61      7.13 o 
 -11  13   4       12.43       16.71      6.50 o 
  -9  13   4       36.88       30.44      8.91 o 
  -7  13   4       68.45       70.59     10.35 o 
  -5  13   4        7.25        7.68      4.37 o 
  -3  13   4       74.01       85.49     11.03 o 
  -1  13   4       50.11       50.45      8.89 o 
   1  13   4      101.21      109.05     14.73 o 
   3  13   4       20.30       20.60      6.81 o 
   5  13   4       33.56       36.44      9.02 o 
  -6  14   4        0.29        0.43      4.96 o 
  -4  14   4       63.92       78.11     11.02 o 
  -2  14   4       22.73       26.60      7.71 o 
 -23   1   5        8.88        8.67      5.70 o 
 -21   1   5       44.07       44.49      7.73 o 
 -19   1   5       58.09       70.10      8.80 o 
 -17   1   5       29.14       41.20      6.48 o 
 -15   1   5        2.44        7.21      3.86 o 
 -13   1   5      107.68      101.45      8.07 o 
 -11   1   5     1008.61     1019.17     16.17 o 
  -9   1   5     4462.32     4565.68     46.96 o 
  -7   1   5     3452.94     3640.36     65.37 o 
  -5   1   5     1025.27     1080.74     20.61 o 
  -3   1   5       88.42       80.10      5.12 o 
  -1   1   5      936.20      880.89     15.09 o 
   1   1   5      590.56      602.92     11.54 o 
   3   1   5     1047.54     1054.61     35.87 o 
   5   1   5      213.05      195.60     23.02 o 
   7   1   5       16.86       11.60      5.01 o 
   9   1   5      433.85      385.04     17.93 o 
  11   1   5       16.48       19.24      6.68 o 
  13   1   5       25.10       35.00      7.04 o 
  15   1   5       68.94       97.68     17.58 o 
 -22   2   5       94.66      113.54     12.18 o 
 -20   2   5       45.85       44.60      7.75 o 
 -18   2   5      180.90      194.14     12.62 o 
 -16   2   5      223.51      227.12     11.62 o 
 -14   2   5       67.86       72.03      7.40 o 
 -12   2   5        9.33       19.59      3.44 o 
 -10   2   5      714.90      715.96     17.76 o 
  -8   2   5      583.71      554.97     12.81 o 
  -6   2   5      193.93      152.93      8.42 o 
  -4   2   5      236.47      233.91      8.47 o 
  -2   2   5      816.30      732.54     14.61 o 
   0   2   5      358.70      356.34      9.84 o 
   2   2   5      390.13      421.93      8.65 o 
   4   2   5       37.66       35.56      9.77 o 
   6   2   5      178.31      193.08     14.06 o 
   8   2   5      417.44      405.12     19.71 o 
  10   2   5      137.51      131.14     12.84 o 
  12   2   5       37.24       49.57      8.79 o 
  14   2   5       86.97      104.12     13.70 o 
 -23   3   5       38.02       45.79     12.35 o 
 -21   3   5       37.30       51.66      8.50 o 
 -19   3   5       77.23       77.33      9.33 o 
 -17   3   5       30.42       30.44      5.92 o 
 -15   3   5       67.17       61.08      7.34 o 
 -13   3   5       93.06       90.44      7.87 o 
 -11   3   5      113.14      121.26      7.12 o 
  -9   3   5       60.00       58.67      4.19 o 
  -7   3   5      226.09      200.30     20.73 o 
  -5   3   5      611.54      634.59     17.15 o 
  -3   3   5      118.01      118.61      6.31 o 
  -1   3   5      641.80      664.89     14.50 o 
   1   3   5       74.97       96.51      4.65 o 
   3   3   5       18.06       18.68      3.44 o 
   5   3   5     1362.20     1362.36     29.64 o 
   7   3   5      399.83      379.02     16.80 o 
   9   3   5        4.64       12.30      4.95 o 
  11   3   5      139.14      156.92     14.46 o 
  13   3   5      116.93      134.59     14.52 o 
  15   3   5       37.58       50.68     10.28 o 
 -22   4   5       14.17        6.60      6.88 o 
 -20   4   5       25.16       21.85      7.11 o 
 -18   4   5       57.85       75.81     10.79 o 
 -16   4   5      113.02      116.11     12.41 o 
 -14   4   5       50.96       49.11      7.90 o 
 -12   4   5      142.39      119.20      9.58 o 
 -10   4   5      487.95      460.37     19.59 o 
  -8   4   5      491.68      504.01     23.07 o 
  -6   4   5      462.94      481.53     13.34 o 
  -4   4   5     1210.20     1218.35     21.14 o 
  -2   4   5       53.50       58.53      3.82 o 
   0   4   5      508.35      554.43     11.97 o 
   2   4   5      107.11       95.95      5.16 o 
   4   4   5       43.05       40.84      6.40 o 
   6   4   5       77.34       80.89      9.40 o 
   8   4   5      380.80      333.02     16.85 o 
  10   4   5      195.27      184.67     14.55 o 
  12   4   5        2.17        0.00      4.40 o 
  14   4   5        6.05       12.74      8.62 o 
 -21   5   5       38.16       34.57      9.24 o 
 -19   5   5       24.66       38.28      8.50 o 
 -17   5   5       38.62       29.69      7.27 o 
 -15   5   5        5.94       13.35      5.11 o 
 -13   5   5       11.63        8.83      3.78 o 
 -11   5   5      314.88      294.43     14.08 o 
  -9   5   5       39.82       40.65      5.24 o 
  -7   5   5     1144.78     1189.02     25.35 o 
  -5   5   5       92.79       91.07      7.35 o 
  -3   5   5      298.30      322.54     11.53 o 
  -1   5   5      617.98      558.49     16.39 o 
   1   5   5      313.14      321.46     10.18 o 
   3   5   5      109.82      120.31      7.88 o 
   5   5   5       13.56       15.90      4.62 o 
   7   5   5      365.27      382.07     17.57 o 
   9   5   5       70.32       59.18     10.79 o 
  11   5   5      110.15      128.33     13.84 o 
  13   5   5       21.00       33.41     11.15 o 
 -20   6   5       14.38       15.05      7.19 o 
 -18   6   5       89.19       82.17     12.30 o 
 -16   6   5       49.56       54.15      9.49 o 
 -14   6   5      278.72      271.68     15.06 o 
 -12   6   5      504.56      467.44     18.90 o 
 -10   6   5      293.00      267.66     23.17 o 
  -8   6   5      124.95      122.91      8.51 o 
  -6   6   5      362.24      367.51     15.61 o 
  -4   6   5      110.31       99.48      8.13 o 
  -2   6   5      438.22      500.27     13.99 o 
   0   6   5      348.86      316.91     10.81 o 
   2   6   5       96.66      107.33      8.01 o 
   4   6   5      320.81      305.79     14.96 o 
   6   6   5       77.78       64.28     11.61 o 
   8   6   5       12.60        5.62      5.89 o 
  10   6   5       95.45       71.29     13.07 o 
  12   6   5       11.77       19.80      8.35 o 
  14   6   5       22.30        8.03     12.05 o 
 -21   7   5       68.12       76.25     12.39 o 
 -19   7   5       23.22       28.05      8.50 o 
 -17   7   5       21.44       24.74      9.30 o 
 -15   7   5       64.49       85.38     14.41 o 
 -13   7   5       55.17       23.29     19.31 o 
 -11   7   5       49.59       56.11      8.70 o 
  -9   7   5      136.11      135.89      9.40 o 
  -7   7   5      385.23      380.77     14.11 o 
  -5   7   5      811.34      785.04     20.25 o 
  -3   7   5      194.40      202.62      9.25 o 
  -1   7   5        5.62        6.21      2.54 o 
   1   7   5      917.29      830.23     30.29 o 
   3   7   5      834.99      780.32     24.67 o 
   5   7   5      373.14      370.50     22.81 o 
   7   7   5      180.23      178.00     24.23 o 
   9   7   5        7.10        9.58      6.17 o 
  11   7   5       12.83       29.81     10.28 o 
  13   7   5        8.15        0.00      9.91 o 
 -20   8   5       31.69       32.53      9.94 o 
 -18   8   5       45.67       57.72     12.87 o 
 -16   8   5        3.18        2.76      7.63 o 
 -14   8   5       99.28       81.47     31.97 o 
 -12   8   5       75.05       77.00     10.33 o 
 -10   8   5       69.97       86.87     10.77 o 
  -8   8   5       37.19       32.87      5.79 o 
  -6   8   5        5.50        6.22      3.90 o 
  -4   8   5      269.12      259.79     11.17 o 
  -2   8   5      242.37      252.09     10.97 o 
   0   8   5     1632.74     1607.01     30.52 o 
   2   8   5      173.44      172.37     10.93 o 
   4   8   5      143.90      122.59     13.44 o 
   6   8   5       84.17       80.29     13.78 o 
   8   8   5        7.61        8.72      7.90 o 
  10   8   5       40.59       35.37     10.01 o 
  12   8   5       16.62       26.24     15.26 o 
 -19   9   5       67.12       61.45     13.05 o 
 -17   9   5       35.13       52.99     12.64 o 
 -15   9   5       21.79       23.95      9.41 o 
 -13   9   5        2.06        3.35      4.71 o 
 -11   9   5      331.65      302.87     19.20 o 
  -9   9   5      148.92      147.00     14.15 o 
  -7   9   5       89.71       66.08     14.84 o 
  -5   9   5      506.67      502.97     16.32 o 
  -3   9   5      124.70      141.85     10.23 o 
  -1   9   5      261.22      242.81     12.83 o 
   1   9   5      583.55      604.28     19.91 o 
   3   9   5      494.56      432.93     20.51 o 
   5   9   5       11.73       21.23      8.00 o 
   7   9   5        9.04        3.85      5.67 o 
   9   9   5       24.82       25.18      9.06 o 
  11   9   5       11.63       33.46     17.94 o 
 -16  10   5       87.69       99.11     16.24 o 
 -14  10   5       97.07      111.93     14.02 o 
 -12  10   5       63.68       57.96     13.65 o 
 -10  10   5      158.79      173.03     14.04 o 
  -8  10   5      198.09      188.61     14.31 o 
  -6  10   5      154.14      158.85     11.48 o 
  -4  10   5      824.80      836.39     22.07 o 
  -2  10   5      386.00      369.31     16.56 o 
   0  10   5       55.18       65.59      8.51 o 
   2  10   5       21.77       21.52      6.55 o 
   4  10   5       52.53       48.55      9.07 o 
   6  10   5       66.08       55.36     12.35 o 
   8  10   5      116.50      114.15     18.29 o 
 -15  11   5        3.74        5.51      5.35 o 
 -13  11   5        5.64       14.77      5.68 o 
 -11  11   5      290.69      274.04     16.12 o 
  -9  11   5      167.76      173.13     14.82 o 
  -7  11   5      168.26      172.79     14.45 o 
  -5  11   5       30.92       34.48      6.32 o 
  -3  11   5      109.19      126.79     12.30 o 
  -1  11   5       14.84       15.37      5.18 o 
   1  11   5       60.03       58.45     10.51 o 
   3  11   5       11.90       13.58      6.09 o 
   5  11   5        1.71        3.91      5.35 o 
   7  11   5       31.66       46.69     12.46 o 
 -12  12   5        6.18       12.28      5.85 o 
 -10  12   5       28.60       38.61      8.10 o 
  -8  12   5       86.84      110.66     12.58 o 
  -6  12   5       15.06       15.86      6.06 o 
  -4  12   5       92.52       91.58     10.85 o 
  -2  12   5       84.00      111.39     12.33 o 
   0  12   5       14.47       20.07      6.09 o 
   2  12   5        4.32        6.19      4.94 o 
   4  12   5       27.74       43.27      9.36 o 
  -9  13   5       31.11       34.79      9.47 o 
  -7  13   5       52.36       47.50      9.98 o 
  -5  13   5       34.64       34.60      7.51 o 
  -3  13   5       12.51       12.84      5.48 o 
  -1  13   5       25.96       25.27      6.91 o 
   1  13   5       19.54       17.68      7.23 o 
 -24   0   6       28.14       28.83     10.39 o 
 -22   0   6      126.76      123.44     17.98 o 
 -20   0   6       53.96       56.08     14.46 o 
 -18   0   6       50.04       53.72     10.60 o 
 -16   0   6      154.18      154.46     23.83 o 
 -14   0   6      185.73      195.68     14.25 o 
 -12   0   6     3261.52     3082.95     52.10 o 
 -10   0   6     8920.22     9365.10    131.31 o 
  -8   0   6     1446.61     1388.40     30.52 o 
  -6   0   6     1392.60     1279.63     42.83 o 
  -4   0   6      606.86      596.29     20.02 o 
  -2   0   6     1180.05     1250.72     28.17 o 
   0   0   6     2735.02     2876.82     44.44 o 
   2   0   6      770.53      718.26     38.01 o 
   4   0   6      834.75      930.55     45.78 o 
   6   0   6       97.19      111.10     20.08 o 
   8   0   6      475.18      429.40     34.27 o 
  10   0   6      130.43      137.27     17.49 o 
  12   0   6      289.72      285.16     22.42 o 
  14   0   6        0.29        2.04      8.03 o 
 -23   1   6       16.65       18.94      6.60 o 
 -21   1   6       62.87       67.75      9.58 o 
 -19   1   6       41.37       46.65      7.70 o 
 -17   1   6       41.35       37.19      6.39 o 
 -15   1   6       45.32       57.58      6.99 o 
 -13   1   6       81.31       74.91      7.27 o 
 -11   1   6      558.55      544.59     28.01 o 
  -9   1   6      756.35      762.90     16.03 o 
  -7   1   6      836.79      774.05     88.95 o 
  -5   1   6      207.86      219.17      8.78 o 
  -3   1   6      712.08      740.43     17.02 o 
  -1   1   6      502.32      569.29     13.31 o 
   1   1   6       78.86       75.76      8.46 o 
   3   1   6       64.47       56.50      9.65 o 
   5   1   6      239.64      197.83     15.62 o 
   7   1   6       94.42       98.45     13.91 o 
   9   1   6      360.67      325.82     17.65 o 
  11   1   6       17.01       11.53      5.99 o 
  13   1   6       49.34       66.06      9.55 o 
 -22   2   6        4.33       10.52      6.54 o 
 -20   2   6       28.72       30.51      6.84 o 
 -18   2   6       12.30       16.79      5.91 o 
 -16   2   6      192.29      180.25     10.82 o 
 -14   2   6       69.70       80.10      7.81 o 
 -12   2   6      104.20      108.24      7.18 o 
 -10   2   6       66.15       76.38      5.97 o 
  -8   2   6      227.43      263.61      9.86 o 
  -6   2   6      102.57      106.03     14.14 o 
  -4   2   6      116.62      103.59      6.39 o 
  -2   2   6      229.14      239.68      9.15 o 
   0   2   6      694.92      674.54     14.53 o 
   2   2   6       41.91       39.77      7.91 o 
   4   2   6      278.13      242.69     25.97 o 
   6   2   6       15.19       19.39      5.47 o 
   8   2   6      166.80      172.97     13.78 o 
  10   2   6      150.14      141.36     14.27 o 
  12   2   6        8.34       22.47      7.25 o 
  14   2   6       30.83       40.76      9.45 o 
 -23   3   6        7.28        9.73      6.76 o 
 -21   3   6        2.74        7.20      5.98 o 
 -19   3   6        0.22        4.53      4.91 o 
 -17   3   6       56.22       56.22      9.45 o 
 -15   3   6      263.11      244.10     14.63 o 
 -13   3   6      449.40      447.35     23.09 o 
 -11   3   6       91.66       77.15      8.31 o 
  -9   3   6        2.85        3.53      2.06 o 
  -7   3   6      345.12      315.43     11.12 o 
  -5   3   6      491.69      453.74     13.29 o 
  -3   3   6        3.25        3.40      2.14 o 
  -1   3   6      130.70      160.38      7.72 o 
   1   3   6      294.11      281.53      9.04 o 
   3   3   6      156.35      181.49     11.00 o 
   5   3   6      358.75      353.64     16.31 o 
   7   3   6      976.46      927.07     35.59 o 
   9   3   6      397.58      376.01     19.16 o 
  11   3   6       70.70       70.33     10.72 o 
  13   3   6       54.82       81.98     12.08 o 
 -22   4   6        2.48        4.53      5.82 o 
 -20   4   6       35.87       28.09      8.09 o 
 -18   4   6      150.25      143.53     14.72 o 
 -16   4   6      339.90      339.80     18.13 o 
 -14   4   6       20.06       21.10      6.81 o 
 -12   4   6      127.82      117.69      9.94 o 
 -10   4   6       17.61       23.75      5.12 o 
  -8   4   6       90.69       94.96      7.27 o 
  -6   4   6     1036.65      975.00     29.02 o 
  -4   4   6       30.70       34.27      4.78 o 
  -2   4   6      781.10      720.59     29.06 o 
   0   4   6       77.52       91.56      7.85 o 
   2   4   6       22.53       35.81      8.03 o 
   4   4   6      785.18      791.87     34.14 o 
   6   4   6      544.15      513.35     22.19 o 
   8   4   6        6.66        7.09      5.46 o 
  10   4   6       11.87        4.17      5.03 o 
  12   4   6        9.92       16.75      7.26 o 
 -21   5   6       27.08       25.83      7.98 o 
 -19   5   6       68.47      107.80     13.74 o 
 -17   5   6       48.78       41.54      8.56 o 
 -15   5   6      286.68      280.42     20.54 o 
 -13   5   6      399.03      384.51     17.06 o 
 -11   5   6       74.18       59.97      8.17 o 
  -9   5   6       30.42       29.69      4.87 o 
  -7   5   6      331.04      303.78     11.96 o 
  -5   5   6      607.40      594.13     20.68 o 
  -3   5   6      235.26      270.42     13.56 o 
  -1   5   6      645.97      564.02     58.97 o 
   1   5   6      144.61      135.84      8.77 o 
   3   5   6      930.11      919.47     34.06 o 
   5   5   6     1642.62     1602.27     93.16 o 
   7   5   6       79.13       73.05     12.97 o 
   9   5   6      245.50      221.82     20.35 o 
  11   5   6      147.55      142.85     19.40 o 
  13   5   6        6.92       16.87     12.85 o 
 -20   6   6        8.64        9.45      6.29 o 
 -18   6   6       21.00       37.37     10.03 o 
 -16   6   6       65.89       76.72     13.97 o 
 -14   6   6      262.30      234.59     28.64 o 
 -12   6   6      208.07      199.68     16.65 o 
 -10   6   6      154.31      144.26     11.61 o 
  -8   6   6       59.12       67.10      7.11 o 
  -6   6   6       64.75       67.56      9.31 o 
  -4   6   6       16.93       22.97      4.44 o 
  -2   6   6      866.41      835.47     18.28 o 
   0   6   6      111.99      102.16      8.20 o 
   2   6   6      848.73      904.21     26.15 o 
   4   6   6      692.53      644.25     30.10 o 
   6   6   6      371.98      356.99     23.19 o 
   8   6   6       10.64       18.71      7.96 o 
  10   6   6       23.73       29.99      9.33 o 
  12   6   6      103.89      136.67     23.56 o 
 -21   7   6        9.84       14.71     13.12 o 
 -19   7   6       11.16       22.89      9.64 o 
 -17   7   6       10.04       30.56     10.01 o 
 -15   7   6       64.16       78.70     14.29 o 
 -13   7   6        7.58        5.61      4.29 o 
 -11   7   6       27.37       27.39      6.42 o 
  -9   7   6        4.38        4.89      2.87 o 
  -7   7   6       75.02       64.72      8.64 o 
  -5   7   6      250.93      245.44     11.90 o 
  -3   7   6      204.16      188.33      9.38 o 
  -1   7   6      240.07      238.40     10.48 o 
   1   7   6      122.47      134.70     16.35 o 
   3   7   6      189.97      207.56     18.63 o 
   5   7   6       36.76       34.42      9.46 o 
   7   7   6       12.68        6.10      5.85 o 
   9   7   6        2.25        0.00      5.33 o 
  11   7   6       11.31       13.19      7.94 o 
 -20   8   6        6.94        6.54      7.01 o 
 -18   8   6        5.81        4.19      9.50 o 
 -16   8   6       15.35       26.30      9.06 o 
 -14   8   6       30.02       15.15     11.45 o 
 -12   8   6        3.37        8.14      4.83 o 
 -10   8   6      168.81      176.87     14.26 o 
  -8   8   6      158.64      172.29     11.53 o 
  -6   8   6       28.82       36.66      6.29 o 
  -4   8   6     1142.88     1132.35     23.76 o 
  -2   8   6      397.31      374.21     13.75 o 
   0   8   6       34.00       44.50      6.74 o 
   2   8   6      740.10      718.30     45.78 o 
   4   8   6       14.92       11.36      8.97 o 
   6   8   6       37.62       28.62      8.92 o 
   8   8   6        7.60       17.62      7.59 o 
  10   8   6        2.64       17.22      9.08 o 
 -17   9   6       17.71       11.42      8.03 o 
 -15   9   6       59.63       61.39     13.23 o 
 -13   9   6        1.38        1.49      4.62 o 
 -11   9   6      108.87      117.48     13.41 o 
  -9   9   6      213.56      228.04     15.45 o 
  -7   9   6      103.66       96.31      9.22 o 
  -5   9   6      164.80      167.74     11.04 o 
  -3   9   6       47.99       62.05      7.50 o 
  -1   9   6      519.60      516.82     19.01 o 
   1   9   6      300.73      277.11     16.84 o 
   3   9   6       29.59       41.69     10.30 o 
   5   9   6       10.44       22.01      8.13 o 
   7   9   6       55.34       66.03     13.53 o 
   9   9   6       35.13       49.28     13.30 o 
 -16  10   6        4.41        8.47      8.70 o 
 -14  10   6       35.04       48.08      9.75 o 
 -12  10   6      147.57      160.56     16.16 o 
 -10  10   6      213.39      214.01     15.75 o 
  -8  10   6      158.21      116.91     28.19 o 
  -6  10   6        6.93        7.71      3.72 o 
  -4  10   6       72.91       89.56      9.33 o 
  -2  10   6      314.84      304.96     15.49 o 
   0  10   6       66.83       80.00     11.91 o 
   2  10   6       57.22       42.51      9.24 o 
   4  10   6        2.37        0.51      5.76 o 
   6  10   6        6.92       10.93      8.35 o 
 -15  11   6       19.31       20.94      7.98 o 
 -13  11   6      112.19      127.61     13.91 o 
 -11  11   6      107.46      114.22     12.71 o 
  -9  11   6       79.41       92.39     11.50 o 
  -7  11   6      232.01      223.60     13.90 o 
  -5  11   6       17.03       16.34      5.22 o 
  -3  11   6      156.31      167.65     14.25 o 
  -1  11   6       13.06        8.64      5.03 o 
   1  11   6        3.10        3.48      5.22 o 
   3  11   6        3.01        7.41      6.24 o 
   5  11   6       12.33       13.08      7.75 o 
 -12  12   6        6.81        7.25      6.19 o 
 -10  12   6       67.39       72.35     10.51 o 
  -8  12   6       25.00       27.01      6.52 o 
  -6  12   6       36.33       34.53      7.41 o 
  -4  12   6        3.56        3.91      4.75 o 
  -2  12   6      108.28      114.99     12.60 o 
   0  12   6        7.09       12.41      5.84 o 
   2  12   6       17.57       12.31      6.47 o 
  -7  13   6        5.21        9.78      6.96 o 
  -5  13   6        0.75        3.40      4.80 o 
  -3  13   6       69.54       96.06     12.29 o 
 -23   1   7       14.30       19.16      7.18 o 
 -21   1   7       31.01       32.41      9.85 o 
 -19   1   7        1.56        7.77      5.30 o 
 -17   1   7       63.72       69.14      8.52 o 
 -15   1   7      231.95      231.49     11.70 o 
 -13   1   7     1607.68     1464.40     42.02 o 
 -11   1   7      566.82      490.02     21.10 o 
  -9   1   7      202.51      228.45      9.75 o 
  -7   1   7       47.35       41.30     13.58 o 
  -5   1   7      269.15      256.18     10.25 o 
  -3   1   7      231.75      222.08      9.41 o 
  -1   1   7      352.54      352.20     13.93 o 
   1   1   7       97.37       87.78     12.27 o 
   3   1   7       96.08       95.75     14.72 o 
   5   1   7      264.25      245.59     18.65 o 
   7   1   7      175.19      137.81     17.49 o 
   9   1   7       13.10       17.47      6.58 o 
  11   1   7        5.41       14.33      7.35 o 
 -22   2   7        0.22        5.94      5.51 o 
 -20   2   7       19.78       27.70      7.79 o 
 -18   2   7       12.23       14.49      5.61 o 
 -16   2   7       30.23       39.96      7.52 o 
 -14   2   7      252.39      223.67     17.21 o 
 -12   2   7       13.60       10.97      5.47 o 
 -10   2   7      316.47      337.52     11.89 o 
  -8   2   7      334.99      288.91     13.00 o 
  -6   2   7       83.69       88.70      7.29 o 
  -4   2   7      252.63      237.06      9.99 o 
  -2   2   7      313.87      319.60     11.25 o 
   0   2   7      100.18      103.61     13.06 o 
   2   2   7      111.00      119.60     14.47 o 
   4   2   7      198.47      197.06     20.08 o 
   6   2   7       83.84       43.15     15.89 o 
   8   2   7       96.38       94.63     12.90 o 
  10   2   7       20.76       30.67      7.57 o 
  12   2   7       51.41       61.25     10.99 o 
 -23   3   7       36.95       27.75      8.13 o 
 -21   3   7       54.18       76.73     11.78 o 
 -19   3   7       21.89       21.08      7.20 o 
 -17   3   7      113.15      103.33     15.80 o 
 -15   3   7      218.59      219.47     17.68 o 
 -13   3   7       87.90       91.76     13.40 o 
 -11   3   7      102.98       84.46      9.20 o 
  -9   3   7      108.83       69.34     28.24 o 
  -7   3   7      669.32      620.52     24.81 o 
  -5   3   7       96.73      108.95      8.22 o 
  -3   3   7      181.68      162.34      8.54 o 
  -1   3   7       75.67       64.93      7.87 o 
   1   3   7      387.12      406.86     22.33 o 
   3   3   7      296.42      300.76     20.25 o 
   5   3   7      106.93      100.76     15.01 o 
   7   3   7       61.60       58.08      9.59 o 
   9   3   7       34.77       62.14     13.12 o 
  11   3   7       32.55       43.13      9.71 o 
 -22   4   7       47.00       53.76     10.58 o 
 -20   4   7       17.69       25.87      7.95 o 
 -18   4   7       43.83       62.35     29.85 o 
 -16   4   7       36.64       42.71     10.71 o 
 -14   4   7      102.18      120.39     15.99 o 
 -12   4   7       85.37       87.10      9.65 o 
 -10   4   7       26.03       13.72      9.20 o 
  -8   4   7      105.71      101.34      8.33 o 
  -6   4   7      147.26      142.61      9.79 o 
  -4   4   7       23.98       26.99      4.52 o 
  -2   4   7      416.16      406.36     13.63 o 
   0   4   7        4.61        5.15      4.41 o 
   2   4   7       89.08       78.11     22.49 o 
   4   4   7      490.28      469.28     26.09 o 
   6   4   7      271.50      252.02     19.92 o 
   8   4   7       15.97        9.98      6.88 o 
  10   4   7       14.81       12.79      8.35 o 
 -21   5   7       54.12       51.62     15.51 o 
 -19   5   7        9.48       14.71      9.64 o 
 -17   5   7       19.74       32.48      9.90 o 
 -15   5   7      133.75      147.48     23.29 o 
 -13   5   7        6.32        4.61      3.59 o 
 -11   5   7       95.79       48.84     34.36 o 
  -9   5   7       52.88       44.82      6.09 o 
  -7   5   7        3.72        3.22      2.92 o 
  -5   5   7      154.97      153.23      9.49 o 
  -3   5   7      143.13      138.88      9.00 o 
  -1   5   7       88.82       99.38      8.70 o 
   1   5   7      255.36      261.63     18.93 o 
   3   5   7        4.93        1.64      4.80 o 
   5   5   7       26.70       27.97      8.57 o 
   7   5   7       22.37       16.24      7.53 o 
   9   5   7       19.75       25.65      9.65 o 
  11   5   7        9.17       21.41      9.84 o 
 -20   6   7       30.62       30.71     10.23 o 
 -18   6   7       40.02       55.97     12.77 o 
 -16   6   7       37.43       35.28     10.66 o 
 -14   6   7        1.51        0.00      5.76 o 
 -12   6   7       67.03       41.91     30.25 o 
 -10   6   7       64.40       59.00      8.75 o 
  -8   6   7      136.42      153.12     10.10 o 
  -6   6   7       62.66       62.76      7.37 o 
  -4   6   7      120.23      116.42      9.56 o 
  -2   6   7      101.15      110.54     19.68 o 
   0   6   7      218.33      179.59     10.59 o 
   2   6   7      229.86      238.88     19.01 o 
   4   6   7       15.90       15.62      6.88 o 
   6   6   7       56.22       48.32     11.45 o 
   8   6   7       74.01      110.66     17.34 o 
  10   6   7       41.40       51.97     12.77 o 
 -19   7   7       18.59       28.22      9.71 o 
 -17   7   7       11.49       28.24      9.94 o 
 -15   7   7       13.51       23.87      8.55 o 
 -13   7   7        5.12        1.84      3.78 o 
 -11   7   7       84.62       81.02     10.75 o 
  -9   7   7      261.50      243.73     14.92 o 
  -7   7   7      274.95      229.81     42.74 o 
  -5   7   7       44.56       57.04      7.41 o 
  -3   7   7      180.76      188.48      9.86 o 
  -1   7   7      611.44      529.89     27.73 o 
   1   7   7      151.48      153.36     18.17 o 
   3   7   7      122.39      129.40     17.70 o 
   5   7   7       32.20       32.97      9.64 o 
   7   7   7       11.10       21.58      9.06 o 
   9   7   7       20.95       36.09     11.24 o 
 -18   8   7        1.59       11.96      6.81 o 
 -16   8   7        8.93        9.52      8.83 o 
 -14   8   7       55.61       55.69      9.40 o 
 -12   8   7       59.49       61.95      9.61 o 
 -10   8   7       25.81       27.09      6.73 o 
  -8   8   7       15.18       24.75      5.45 o 
  -6   8   7       51.33       58.08      7.96 o 
  -4   8   7      265.77      264.88     12.27 o 
  -2   8   7       37.07       43.33      6.24 o 
   0   8   7       32.42       22.50     10.28 o 
   2   8   7       26.60       56.72     11.89 o 
   4   8   7       12.92       12.12      7.33 o 
   6   8   7       15.21       21.50      9.05 o 
   8   8   7       28.60       34.25     11.70 o 
 -17   9   7        4.77       14.67      7.56 o 
 -15   9   7       67.01       80.84     15.25 o 
 -13   9   7       23.43       28.55      7.93 o 
 -11   9   7      163.70      147.27     18.62 o 
  -9   9   7        1.21        8.10      4.62 o 
  -7   9   7       12.38       18.29      5.12 o 
  -5   9   7       63.26       70.08      8.23 o 
  -3   9   7      161.22      153.00     11.35 o 
  -1   9   7      128.24      110.07     13.13 o 
   1   9   7       26.27       32.73      9.58 o 
   3   9   7        3.37        4.67      6.69 o 
   5   9   7       54.36       60.99     13.56 o 
   7   9   7        3.09       10.78      9.77 o 
 -16  10   7       49.63       55.21     14.00 o 
 -14  10   7       40.77       51.93     10.24 o 
 -12  10   7       33.77       45.36     10.13 o 
 -10  10   7       66.17       78.49     14.79 o 
  -8  10   7      148.68      174.92     14.80 o 
  -6  10   7      170.76      184.70     13.09 o 
  -4  10   7       32.71       29.64      6.26 o 
  -2  10   7       26.86       24.32      7.63 o 
   0  10   7        4.47       10.12      5.86 o 
   2  10   7      103.84       96.24     16.23 o 
   4  10   7       31.94       42.30     11.47 o 
 -13  11   7       65.84       68.92     10.54 o 
 -11  11   7       70.36       68.45     10.26 o 
  -9  11   7       22.93       27.22      6.54 o 
  -7  11   7       14.35       16.42      5.26 o 
  -5  11   7       31.35       41.33      7.37 o 
  -3  11   7      132.77      147.37     13.84 o 
  -1  11   7       30.76       26.71      7.84 o 
   1  11   7        5.28        8.52      8.70 o 
   3  11   7       23.11       38.57     11.25 o 
 -10  12   7       23.90       21.16      6.86 o 
  -8  12   7       11.30       13.30      6.14 o 
  -6  12   7       16.66       22.42      5.78 o 
  -4  12   7       53.51       56.10      9.16 o 
  -2  12   7       32.11       40.62      8.79 o 
 -22   0   8       15.44        0.54      8.30 o 
 -20   0   8       11.63       16.06     12.05 o 
 -18   0   8       44.57       81.11     20.88 o 
 -16   0   8      873.13      754.13     47.92 o 
 -14   0   8     1662.87     1497.28     63.98 o 
 -12   0   8      711.92      659.63     40.42 o 
 -10   0   8      322.39      259.89     15.75 o 
  -8   0   8       11.02        8.49     14.72 o 
  -6   0   8      564.77      440.23     43.23 o 
  -4   0   8      415.46      396.73     18.98 o 
  -2   0   8      210.06      218.98     22.76 o 
   0   0   8       37.42       17.94      9.37 o 
   2   0   8       30.44       21.15     10.98 o 
   4   0   8      428.83      411.20     35.60 o 
   6   0   8      287.73      285.37     31.05 o 
   8   0   8       73.87       87.54     21.95 o 
  10   0   8        8.43        8.26      7.20 o 
 -23   1   8       20.84       27.06     10.47 o 
 -21   1   8        1.26        3.04      4.86 o 
 -19   1   8       27.45       27.10      7.71 o 
 -17   1   8       92.34      105.62     16.14 o 
 -15   1   8      168.79      173.24     18.64 o 
 -13   1   8      235.89      186.24     16.09 o 
 -11   1   8      351.65      321.51     14.99 o 
  -9   1   8       43.13       41.02      5.74 o 
  -7   1   8      324.20      328.31     13.37 o 
  -5   1   8      265.13      240.30     10.72 o 
  -3   1   8      140.81      132.26      8.22 o 
  -1   1   8      136.79      171.78     14.76 o 
   1   1   8      218.82      213.74     17.41 o 
   3   1   8       68.56       71.35     12.48 o 
   5   1   8      131.67      113.78     18.07 o 
   7   1   8       84.19       95.49     15.97 o 
   9   1   8       19.36       29.03      8.13 o 
 -22   2   8        5.95        4.54      5.88 o 
 -20   2   8       10.00       10.13      6.05 o 
 -18   2   8        5.62        0.68      6.34 o 
 -16   2   8       22.06       23.34     17.13 o 
 -14   2   8       14.09       15.38      6.53 o 
 -12   2   8       86.24       98.79     13.72 o 
 -10   2   8       44.21       53.92      6.56 o 
  -8   2   8      145.02      143.66      8.92 o 
  -6   2   8      139.39      132.47      8.50 o 
  -4   2   8      284.83      281.73     11.59 o 
  -2   2   8      145.24      152.79     14.65 o 
   0   2   8      232.28      238.93     17.96 o 
   2   2   8      113.03      117.91     15.99 o 
   4   2   8       61.79       64.37     12.56 o 
   6   2   8       45.72       46.10     11.28 o 
   8   2   8        5.90       14.75      8.10 o 
  10   2   8       16.50       17.45      9.49 o 
 -21   3   8        1.18       10.32      7.32 o 
 -19   3   8       12.99       11.64      7.90 o 
 -17   3   8       31.28       47.56     11.55 o 
 -15   3   8       88.49       87.29     14.33 o 
 -13   3   8       47.09       38.40      9.65 o 
 -11   3   8        2.52        2.98      3.30 o 
  -9   3   8       50.65       47.73      6.36 o 
  -7   3   8       24.25       21.48      4.65 o 
  -5   3   8       27.51       29.10      4.65 o 
  -3   3   8      448.05      461.09     18.14 o 
  -1   3   8      359.39      305.38     20.14 o 
   1   3   8      588.77      595.38     29.14 o 
   3   3   8      369.92      366.83     23.85 o 
   5   3   8      116.02      125.38     17.49 o 
   7   3   8       40.62       30.85     10.49 o 
   9   3   8       32.07       51.75     12.34 o 
 -22   4   8        0.68        0.18      5.85 o 
 -20   4   8        0.05        3.59      5.94 o 
 -18   4   8       39.23       47.11     22.35 o 
 -16   4   8        5.74       13.48      7.20 o 
 -14   4   8       18.74       18.74      7.62 o 
 -12   4   8       42.34       59.39      8.44 o 
 -10   4   8       26.89       31.19      6.22 o 
  -8   4   8       17.92       29.75      6.76 o 
  -6   4   8      308.32      265.30     12.07 o 
  -4   4   8       93.41       84.14      8.16 o 
  -2   4   8       26.32       33.04      6.47 o 
   0   4   8      295.19      313.76     21.29 o 
   2   4   8      346.86      348.14     23.47 o 
   4   4   8       19.87       35.22     10.06 o 
   6   4   8       12.18       10.77      8.17 o 
   8   4   8        4.34        4.56      6.91 o 
 -21   5   8        1.11        8.16      7.08 o 
 -19   5   8       18.93       20.59      8.42 o 
 -17   5   8       87.59       69.40     13.34 o 
 -15   5   8       34.66       29.03     13.12 o 
 -13   5   8       48.75       28.97      8.51 o 
 -11   5   8      108.51       98.82     11.26 o 
  -9   5   8       78.64       77.97      8.28 o 
  -7   5   8      224.90      219.91     11.41 o 
  -5   5   8      284.83      305.88     13.33 o 
  -3   5   8      195.44      174.02     12.68 o 
  -1   5   8      662.27      646.65     30.48 o 
   1   5   8      873.54      836.85     65.32 o 
   3   5   8       45.09       55.16     12.02 o 
   5   5   8       33.37       19.31      7.98 o 
   7   5   8       93.71      112.73     17.78 o 
   9   5   8       26.41       15.74     10.09 o 
 -20   6   8       10.84       18.44      8.38 o 
 -18   6   8       39.26       36.25     10.12 o 
 -16   6   8       57.78       57.59     12.79 o 
 -14   6   8       50.41       53.18     12.27 o 
 -12   6   8       14.17       13.33      5.19 o 
 -10   6   8      109.67       90.88     11.00 o 
  -8   6   8       57.35       70.11      8.26 o 
  -6   6   8       58.09       72.63      8.31 o 
  -4   6   8       43.83       51.47      7.15 o 
  -2   6   8      344.91      359.15     15.18 o 
   0   6   8      149.96      147.62     18.55 o 
   2   6   8      433.30      425.76     26.76 o 
   4   6   8        5.95        8.56      7.90 o 
   6   6   8       33.92       36.11     11.54 o 
   8   6   8       80.64      123.64     19.78 o 
 -19   7   8       26.75       37.75     10.88 o 
 -17   7   8       35.45       40.57     11.38 o 
 -15   7   8       16.53       16.20      8.14 o 
 -13   7   8       63.42       57.05      9.75 o 
 -11   7   8       42.96       33.50      8.64 o 
  -9   7   8       85.74      109.58     12.54 o 
  -7   7   8        3.93       11.06      4.12 o 
  -5   7   8      173.92      164.24     12.29 o 
  -3   7   8        1.86        0.00      3.53 o 
  -1   7   8        8.81       15.28      8.46 o 
   1   7   8       14.51       15.21      6.83 o 
   3   7   8       43.22       62.77     13.63 o 
   5   7   8       34.45       47.52     11.89 o 
   7   7   8       44.70       77.09     16.37 o 
 -18   8   8        1.42        5.76      7.00 o 
 -16   8   8        5.28        6.01      7.05 o 
 -14   8   8       30.34       26.50     10.36 o 
 -12   8   8       19.69       30.18      8.06 o 
 -10   8   8       64.42       98.45     12.78 o 
  -8   8   8       50.77       32.70     14.94 o 
  -6   8   8       35.80       30.95      6.54 o 
  -4   8   8       86.70      113.22     11.45 o 
  -2   8   8      371.60      386.52     17.20 o 
   0   8   8       14.74       21.30      8.42 o 
   2   8   8       10.09        7.99      6.42 o 
   4   8   8        7.12        4.46      6.09 o 
   6   8   8       22.69       38.00     12.68 o 
 -17   9   8       15.57       20.95      9.37 o 
 -15   9   8       18.51       17.48      8.61 o 
 -13   9   8       46.45       59.80     10.95 o 
 -11   9   8       58.53       52.32      9.93 o 
  -9   9   8      141.88      159.81     16.15 o 
  -7   9   8       26.47       32.86      6.34 o 
  -5   9   8      123.04      132.00     11.26 o 
  -3   9   8       44.01       48.55      9.58 o 
  -1   9   8       11.21        7.65      6.75 o 
   1   9   8        0.01        0.00      5.45 o 
   3   9   8       33.44       41.87     11.62 o 
 -14  10   8      103.77       98.41     14.84 o 
 -12  10   8       86.67      115.22     14.95 o 
 -10  10   8        2.43        4.82      7.48 o 
  -8  10   8        0.89        4.38      4.41 o 
  -6  10   8      198.10      192.38     13.62 o 
  -4  10   8      280.40      292.26     16.37 o 
  -2  10   8       16.41       28.99      7.94 o 
   0  10   8        1.83        8.56     10.98 o 
   2  10   8        0.42        8.19      7.48 o 
 -11  11   8       25.99       21.72      6.55 o 
  -9  11   8       40.23       37.60      7.95 o 
  -7  11   8       90.17      121.48     13.46 o 
  -5  11   8       13.39       13.47      5.42 o 
  -3  11   8       32.56       44.78      9.20 o 
  -1  11   8       29.07       37.33     12.49 o 
 -21   1   9        2.61        5.56      5.94 o 
 -19   1   9       44.22       30.60      9.98 o 
 -17   1   9      449.70      382.47     41.90 o 
 -15   1   9      285.88      254.65     20.32 o 
 -13   1   9       25.11       16.16      6.91 o 
 -11   1   9       70.92       60.33      8.54 o 
  -9   1   9      183.23      157.00     19.52 o 
  -7   1   9       99.38       95.21      8.74 o 
  -5   1   9      309.92      308.69     12.79 o 
  -3   1   9       69.26       80.53     14.99 o 
  -1   1   9      159.15      163.16     18.26 o 
   1   1   9       65.27       60.74     12.54 o 
   3   1   9      129.61      146.23     18.99 o 
   5   1   9        3.20       13.88      8.32 o 
   7   1   9       11.83       15.23      8.87 o 
 -22   2   9       21.49       32.52      9.94 o 
 -20   2   9        2.04        4.05      5.86 o 
 -18   2   9       48.28       31.22     12.45 o 
 -16   2   9      102.87      129.42     17.88 o 
 -14   2   9      111.65      100.03     15.20 o 
 -12   2   9       93.56       83.83     13.91 o 
 -10   2   9      227.51      235.11     13.51 o 
  -8   2   9        9.84       11.86      3.76 o 
  -6   2   9      232.99      225.70     15.07 o 
  -4   2   9       43.15       41.79      9.75 o 
  -2   2   9       11.13       13.46      7.27 o 
   0   2   9      190.90      207.83     19.43 o 
   2   2   9       70.22       70.27     13.53 o 
   4   2   9       77.04       72.19     14.10 o 
   6   2   9       18.30       22.70      9.33 o 
   8   2   9       18.26       29.84     11.06 o 
 -21   3   9       12.75       18.69      8.70 o 
 -19   3   9       36.91       29.99      9.95 o 
 -17   3   9      101.65      120.67     17.77 o 
 -15   3   9      136.71      136.08     18.10 o 
 -13   3   9       63.69       72.11     13.21 o 
 -11   3   9      235.87      216.42     13.62 o 
  -9   3   9       99.24      105.58      9.38 o 
  -7   3   9      170.66      170.61     10.38 o 
  -5   3   9       61.12       58.96      8.71 o 
  -3   3   9       87.98       99.62     15.79 o 
  -1   3   9      224.96      178.80     19.40 o 
   1   3   9       24.40       26.31      8.70 o 
   3   3   9        6.65        1.71      5.83 o 
   5   3   9       25.35       20.33      8.92 o 
   7   3   9       13.96       12.67     10.84 o 
 -20   4   9       24.39       17.27      8.43 o 
 -18   4   9        8.30       12.46      8.03 o 
 -16   4   9       53.77       33.55     10.44 o 
 -14   4   9        4.97        5.52      6.13 o 
 -12   4   9       14.82        8.86      4.63 o 
 -10   4   9       54.83       54.79      8.68 o 
  -8   4   9       68.66       41.44     16.52 o 
  -6   4   9        7.07       12.76      4.12 o 
  -4   4   9        1.22        7.79      4.24 o 
  -2   4   9       55.52       59.79     11.81 o 
   0   4   9      203.37      184.18     20.54 o 
   2   4   9      193.37      196.76     25.30 o 
   4   4   9       47.33       56.51     12.48 o 
   6   4   9        7.54       14.99      8.71 o 
 -19   5   9       13.43        3.90      6.70 o 
 -17   5   9       82.33       90.01     16.16 o 
 -15   5   9       79.77       74.54     13.89 o 
 -13   5   9        3.05        0.00      4.54 o 
 -11   5   9        7.46       19.38      5.77 o 
  -9   5   9        5.94        5.55      6.05 o 
  -7   5   9       99.79       91.64      9.51 o 
  -5   5   9        7.43       13.66      5.30 o 
  -3   5   9      179.90      141.47     19.68 o 
  -1   5   9      136.20      144.72     18.93 o 
   1   5   9       27.89       31.78      9.97 o 
   3   5   9       57.77       87.99     15.51 o 
   5   5   9        4.55       11.31      7.92 o 
 -18   6   9        2.51        1.36      6.48 o 
 -16   6   9       15.15       24.97      9.36 o 
 -14   6   9       14.81       10.23      6.96 o 
 -12   6   9      177.44      206.83     15.98 o 
 -10   6   9       71.33       60.02      9.67 o 
  -8   6   9        0.29        3.04      3.74 o 
  -6   6   9        2.52        6.63      3.92 o 
  -4   6   9       19.99       16.32      5.87 o 
  -2   6   9       54.45       69.30     14.99 o 
   0   6   9       44.13       56.57     12.12 o 
   2   6   9       10.43       12.91      7.50 o 
   4   6   9       26.55       44.69     11.64 o 
 -17   7   9        3.73        6.14      8.46 o 
 -15   7   9       23.55       34.34     10.75 o 
 -13   7   9       74.36       78.44     11.76 o 
 -11   7   9       88.26       92.65     12.33 o 
  -9   7   9      115.16      128.64     14.09 o 
  -7   7   9       86.42       91.46     10.07 o 
  -5   7   9       92.89       88.46     11.81 o 
  -3   7   9      107.82      119.14     17.38 o 
  -1   7   9       68.21       85.57     15.32 o 
   1   7   9       63.36       45.80     11.74 o 
   3   7   9        5.37       16.03     10.71 o 
 -16   8   9       11.86        8.96      9.63 o 
 -14   8   9        6.00        8.46      9.91 o 
 -12   8   9        0.83        9.89      6.08 o 
 -10   8   9        0.76        1.66      5.30 o 
  -8   8   9       15.53       10.44      6.68 o 
  -6   8   9       21.06        9.62     12.05 o 
  -4   8   9        8.14        3.36      4.81 o 
  -2   8   9        8.41        6.51      9.24 o 
   0   8   9        0.74        2.58      5.77 o 
   2   8   9       14.11       21.26     11.51 o 
 -15   9   9       11.91       18.67     10.03 o 
 -13   9   9       10.15        9.95      6.42 o 
 -11   9   9        5.55        2.95      5.82 o 
  -9   9   9       31.01       52.28     10.15 o 
  -7   9   9       69.68       62.12      8.49 o 
  -5   9   9       36.75       42.31      8.32 o 
  -3   9   9       53.59       62.01     12.98 o 
  -1   9   9       18.25       21.94      8.38 o 
   1   9   9       80.51       95.75     17.98 o 
 -12  10   9       76.02       59.34     11.03 o 
 -10  10   9       10.15       15.25      8.27 o 
  -8  10   9       10.47       17.10      6.33 o 
  -6  10   9       18.62       26.04      6.72 o 
  -4  10   9       35.56       52.51      8.79 o 
  -2  10   9       41.95       44.42     11.23 o 
 -20   0  10       92.67       48.19     17.94 o 
 -18   0  10      443.93      389.51     38.82 o 
 -16   0  10      116.08       97.18     23.02 o 
 -14   0  10       67.28       52.20     16.87 o 
 -12   0  10       58.73       53.01     15.53 o 
 -10   0  10       37.54       44.94      9.30 o 
  -8   0  10      363.34      343.15     23.56 o 
  -6   0  10       78.12       77.37     18.47 o 
  -4   0  10       88.15       94.77     20.61 o 
  -2   0  10      162.95      179.10     28.38 o 
   0   0  10       27.71       32.66     14.46 o 
   2   0  10      229.00      195.43     31.59 o 
   4   0  10       40.14       42.57     17.13 o 
 -21   1  10        0.84        8.67      6.78 o 
 -19   1  10       17.59       24.54     10.41 o 
 -17   1  10       54.20       41.35     12.11 o 
 -15   1  10       79.80       81.17     14.54 o 
 -13   1  10       18.86       21.80     11.91 o 
 -11   1  10       39.89       56.33     11.31 o 
  -9   1  10      118.89      115.28     10.89 o 
  -7   1  10       91.05      104.53      9.69 o 
  -5   1  10      201.38      218.27     17.97 o 
  -3   1  10      192.47      191.43     24.23 o 
  -1   1  10      166.75      173.21     20.63 o 
   1   1  10       92.57       92.19     15.97 o 
   3   1  10       79.64       94.49     16.92 o 
   5   1  10       20.76       21.87     10.82 o 
 -20   2  10        0.30        0.00      7.62 o 
 -18   2  10       56.62       58.67     13.49 o 
 -16   2  10        3.38        8.51      7.00 o 
 -14   2  10       34.37       37.86     10.36 o 
 -12   2  10        9.06        6.83      5.77 o 
 -10   2  10       26.62       30.22      6.89 o 
  -8   2  10        8.57       11.78      4.32 o 
  -6   2  10       19.29       23.00      7.84 o 
  -4   2  10       36.59       36.71      9.58 o 
  -2   2  10       53.50       65.41     12.86 o 
   0   2  10       12.03       29.71      9.79 o 
   2   2  10       29.42       23.54      8.61 o 
   4   2  10        3.64        5.75      8.04 o 
 -19   3  10       36.07       35.21     10.85 o 
 -17   3  10       64.41       76.03     14.71 o 
 -15   3  10        3.99        0.00      5.58 o 
 -13   3  10        2.40        0.00      5.26 o 
 -11   3  10        3.26        7.85      4.16 o 
  -9   3  10        4.94        3.99      3.27 o 
  -7   3  10       49.04       49.51      8.47 o 
  -5   3  10       54.52       54.35     10.97 o 
  -3   3  10      225.64      211.36     20.08 o 
  -1   3  10      241.09      247.02     26.64 o 
   1   3  10       62.91       60.05     13.16 o 
   3   3  10        8.52       11.23     12.72 o 
   5   3  10       10.75       10.72      9.32 o 
 -20   4  10        7.95       18.71     10.34 o 
 -18   4  10        5.28       10.04      8.03 o 
 -16   4  10       20.34       29.78     10.58 o 
 -14   4  10       10.47       16.90      7.73 o 
 -12   4  10        3.67       11.18      6.78 o 
 -10   4  10       23.34       21.99      6.45 o 
  -8   4  10        5.44        7.41      4.05 o 
  -6   4  10        8.61       22.73      8.03 o 
  -4   4  10      167.16      171.82     19.85 o 
  -2   4  10      209.47      228.07     23.06 o 
   0   4  10       91.94      100.63     16.82 o 
   2   4  10        8.41        7.64      7.50 o 
   4   4  10       12.99       14.75      8.42 o 
 -19   5  10        6.87       11.76      8.61 o 
 -17   5  10       17.92        7.89      8.15 o 
 -15   5  10        2.70        4.57      7.65 o 
 -13   5  10       33.87       34.48     10.03 o 
 -11   5  10      120.65      118.67     13.29 o 
  -9   5  10      144.13      137.00     14.06 o 
  -7   5  10       19.56       18.09      6.01 o 
  -5   5  10      153.46      143.36     18.55 o 
  -3   5  10      351.07      328.90     24.32 o 
  -1   5  10       48.20       80.97     15.04 o 
   1   5  10        2.59        0.00      6.17 o 
   3   5  10       29.24       36.68     11.17 o 
 -18   6  10       20.09       28.21     11.51 o 
 -16   6  10       15.11       12.94      9.18 o 
 -14   6  10       17.42       14.87      9.30 o 
 -12   6  10       31.24       35.09      8.89 o 
 -10   6  10        0.53        5.03      5.24 o 
  -8   6  10       37.94       45.92      7.77 o 
  -6   6  10       74.41       74.88     11.07 o 
  -4   6  10       81.17       93.56     15.99 o 
  -2   6  10      149.89      173.11     21.41 o 
   0   6  10       15.20       16.88      8.13 o 
   2   6  10        4.64       10.37      8.55 o 
 -17   7  10        0.46        1.64      9.22 o 
 -15   7  10        0.06        0.00      7.65 o 
 -13   7  10        5.70        6.55      7.75 o 
 -11   7  10        6.37       14.05      6.18 o 
  -9   7  10       20.14       27.31      7.55 o 
  -7   7  10       55.08       62.41     10.72 o 
  -5   7  10       17.25       28.03      9.17 o 
  -3   7  10       10.61        6.03      6.40 o 
  -1   7  10       47.33       35.99      9.94 o 
   1   7  10       56.52       63.50     14.54 o 
 -14   8  10        2.90        5.53      8.97 o 
 -12   8  10       10.10        9.96      6.93 o 
 -10   8  10        0.28        2.13      5.61 o 
  -8   8  10       37.36       45.64     11.06 o 
  -6   8  10      141.98      155.65     14.21 o 
  -4   8  10       19.33       22.21      8.11 o 
  -2   8  10        1.77        5.59      5.76 o 
 -11   9  10       25.46       34.74      9.18 o 
  -9   9  10        2.19       13.89      6.66 o 
  -7   9  10       21.44       26.31      7.88 o 
  -5   9  10       13.75       24.08     15.13 o 
 -19   1  11       97.10      106.57     18.59 o 
 -17   1  11        4.51        8.15      7.40 o 
 -15   1  11        0.02        5.23      6.70 o 
 -13   1  11        0.02        3.14      6.59 o 
 -11   1  11       12.73       20.29      7.81 o 
  -9   1  11       50.04       36.36      7.53 o 
  -7   1  11       24.91       38.02     10.20 o 
  -5   1  11       11.30        7.18      7.35 o 
  -3   1  11       32.44       22.65      9.77 o 
  -1   1  11       29.27       41.58     10.12 o 
   1   1  11        9.53        4.53      6.02 o 
 -18   2  11        9.92        6.97      8.97 o 
 -16   2  11        9.99       16.99      8.54 o 
 -14   2  11       33.61       30.35      9.33 o 
 -12   2  11       45.39       43.04     11.32 o 
 -10   2  11        0.18        5.03      4.93 o 
  -8   2  11        1.06        8.08      7.36 o 
  -6   2  11       10.82        7.36      7.19 o 
  -4   2  11      252.39      274.26     22.33 o 
  -2   2  11       88.70      116.11     18.06 o 
   0   2  11        8.57        9.58      6.74 o 
   2   2  11       12.83        4.22     11.38 o 
 -19   3  11        7.18        8.94      9.44 o 
 -17   3  11        7.92       16.85      9.03 o 
 -15   3  11       17.46       15.43      8.42 o 
 -13   3  11       22.03       40.02     10.98 o 
 -11   3  11       42.80       49.76      9.29 o 
  -9   3  11        5.56       17.23      5.89 o 
  -7   3  11        7.68        8.73      6.81 o 
  -5   3  11       18.66       17.16      8.04 o 
  -3   3  11       34.59       49.06     14.19 o 
  -1   3  11       13.30       10.44      6.03 o 
   1   3  11       16.07       15.50     10.04 o 
 -18   4  11       12.22       12.81      9.33 o 
 -16   4  11       41.95       40.16     11.72 o 
 -14   4  11       18.90       25.13     10.22 o 
 -12   4  11       18.71       20.28      9.77 o 
 -10   4  11        5.24        5.60      5.19 o 
  -8   4  11       13.04       25.28      8.70 o 
  -6   4  11       28.08       62.65     13.07 o 
  -4   4  11       55.58       71.29     14.47 o 
  -2   4  11       89.53      108.84     19.41 o 
   0   4  11       31.28       44.73     11.32 o 
 -17   5  11        4.64       10.42      9.76 o 
 -15   5  11        1.91        6.35      8.23 o 
 -13   5  11       12.41       13.25      8.65 o 
 -11   5  11       14.21       22.18      7.18 o 
  -9   5  11       29.20       31.57      9.26 o 
  -7   5  11        2.95        6.82      7.66 o 
  -5   5  11        4.39       14.89      7.33 o 
  -3   5  11        2.04       11.97      7.01 o 
  -1   5  11       16.03       19.80      7.90 o 
 -14   6  11       42.23       50.76     13.26 o 
 -12   6  11        3.92        0.64      7.56 o 
 -10   6  11        6.47        7.27      8.08 o 
  -8   6  11        0.17        6.69      9.64 o 
  -6   6  11       33.05       46.82     14.72 o 
  -4   6  11       56.74       76.95     14.52 o 
  -2   6  11        0.34        1.77      6.05 o 
 -13   7  11       17.89       22.49     12.58 o 
 -11   7  11       16.80       12.50      6.90 o 
  -9   7  11       37.35       33.15     10.84 o 
  -7   7  11       61.26       88.93     19.54 o 
  -5   7  11       24.18       30.18      9.98 o 
 -16   0  12        2.32       13.39     12.58 o 
 -14   0  12        1.22        4.82     10.17 o 
 -12   0  12       42.76       90.75     22.76 o 
  -8   0  12       32.96       36.14     15.26 o 
  -6   0  12      122.44      153.40     28.38 o 
  -4   0  12       24.18       56.22     18.74 o 
  -2   0  12       93.85      107.35     25.70 o 
 -17   1  12        4.06       11.45     10.98 o 
 -15   1  12       14.95       32.29     11.12 o 
 -13   1  12       16.42       29.03     10.36 o 
  -9   1  12        6.30        9.69      7.65 o 
  -7   1  12        5.22        3.56      7.48 o 
  -5   1  12       62.08       63.76     13.87 o 
  -3   1  12       18.47       13.19      7.56 o 
 -16   2  12        0.09        5.98      8.42 o 
 -14   2  12        2.75       13.32      8.54 o 
 -12   2  12        0.40        2.89      7.27 o 
 -10   2  12       11.79       27.84     13.39 o 
  -8   2  12       19.36       28.98      9.65 o 
  -6   2  12       12.75       25.83      9.09 o 
  -4   2  12       13.42        8.97      7.38 o 
 -15   3  12       23.52       27.21     11.15 o 
 -13   3  12        5.30       13.89      9.55 o 
 -11   3  12       13.13       17.94     11.78 o 
  -9   3  12        3.42        8.03     11.24 o 
  -7   3  12       11.02        3.40      8.30 o 
  -5   3  12      101.73      108.01     17.03 o 
  -3   3  12       79.98       93.30     16.75 o 
 -14   4  12        1.94       10.04      8.14 o 
 -12   4  12        9.84       16.06     13.12 o 
 -10   4  12        4.80       27.57     13.65 o 
  -8   4  12       19.99       48.33     15.13 o 
  -6   4  12        7.40        6.03      6.62 o 
 -11   5  12        0.55       11.97      8.10 o 
  -9   5  12       15.12       22.22     12.58 o 
  -7   5  12       60.59       61.95     13.06 o 
                                                 
